# Supplementary material for: ﻿Taxonomic notes on the genus Yunohamella Yoshida, 2007 (Araneae, Theridiidae) from China, with two new species
Source: Zookeys. 2025 Jan 21;1224:69–85. doi: 10.3897/zookeys.1224.138987 (PMC11775576; doi:10.3897/zookeys.1224.138987)
Supplement: XML Treatment for Yunohamella [file zookeys.1224.138987-treatment1.xml]

<!DOCTYPE tp:taxon-treatment
  PUBLIC "-//TaxonX//DTD Taxonomic Treatment Publishing DTD v0 20100105//EN" "tax-treatment-NSO.dtd">
<tp:taxon-treatment xmlns:tp="http://www.plazi.org/taxpub"><tp:treatment-meta><kwd-group><label>Taxon classification</label><kwd>
                <named-content content-type="kingdom">Animalia</named-content>
              </kwd><kwd>
                <named-content content-type="order">Araneae</named-content>
              </kwd><kwd>
                <named-content content-type="family">Theridiidae</named-content>
              </kwd></kwd-group><mixed-citation publication-type="journal"><person-group><name><surname>Zhong</surname><given-names>Rui</given-names></name><name><surname>Zhong</surname><given-names>Yang</given-names></name><name><surname>Zhang</surname><given-names>He</given-names></name><name><surname>Liu</surname><given-names>Jie</given-names></name><name><surname>Liu</surname><given-names>Changyong</given-names></name><name><surname>Chen</surname><given-names>Kuai</given-names></name><name><surname>Hu</surname><given-names>Changhao</given-names></name></person-group><article-title>﻿Taxonomic notes on the genus <italic><tp:taxon-name><tp:taxon-name-part taxon-name-part-type="genus" reg="Yunohamella">Yunohamella</tp:taxon-name-part></tp:taxon-name></italic> Yoshida, 2007 (<tp:taxon-name><tp:taxon-name-part taxon-name-part-type="order">Araneae</tp:taxon-name-part></tp:taxon-name>, <tp:taxon-name><tp:taxon-name-part taxon-name-part-type="family">Theridiidae</tp:taxon-name-part></tp:taxon-name>) from China, with two new species</article-title><source>Zookeys</source><day>21</day><month>01</month><year>2025</year><volume>1224</volume><fpage>69</fpage><lpage>85</lpage><pub-id pub-id-type="doi">10.3897/zookeys.1224.138987</pub-id></mixed-citation></tp:treatment-meta><tp:nomenclature><label>﻿Genus</label><tp:taxon-name>
              <object-id xmlns:xlink="http://www.w3.org/1999/xlink" content-type="arpha" xlink:type="simple">4CA2B02C-9D8F-50C1-902B-FBD2EDD53D3D</object-id>
              <tp:taxon-name-part taxon-name-part-type="genus" reg="Yunohamella">Yunohamella</tp:taxon-name-part>
            </tp:taxon-name><tp:taxon-authority>Yoshida, 2007</tp:taxon-authority></tp:nomenclature><tp:treatment-sec sec-type="type species" id="SECID0EJOAC"><title>Type species.</title><p><italic><tp:taxon-name><tp:taxon-name-part taxon-name-part-type="genus" reg="Theridion">Theridion</tp:taxon-name-part><tp:taxon-name-part taxon-name-part-type="species" reg="yunohamense">yunohamense</tp:taxon-name-part></tp:taxon-name></italic> Bösenberg &amp; Strand, 1906 (= <italic><tp:taxon-name><tp:taxon-name-part taxon-name-part-type="genus" reg="Yunohamella">Yunohamella</tp:taxon-name-part><tp:taxon-name-part taxon-name-part-type="species" reg="yunohamensis">yunohamensis</tp:taxon-name-part></tp:taxon-name></italic>) from Japan.</p></tp:treatment-sec><tp:treatment-sec sec-type="diagnosis" id="SECID0EFPAC"><title>Diagnosis.</title><p>Species of <italic><tp:taxon-name><tp:taxon-name-part taxon-name-part-type="genus" reg="Yunohamella">Yunohamella</tp:taxon-name-part></tp:taxon-name></italic> are similar to those of <italic><tp:taxon-name><tp:taxon-name-part taxon-name-part-type="genus" reg="Takayus">Takayus</tp:taxon-name-part></tp:taxon-name></italic> (compare Figs <xref ref-type="fig" rid="F2">2A–D</xref>, <xref ref-type="fig" rid="F4">4A–D</xref>, <xref ref-type="fig" rid="F5">5C–E</xref>, <xref ref-type="fig" rid="F6">6C, D</xref>, <xref ref-type="fig" rid="F7">7D–F</xref>, <xref ref-type="fig" rid="F8">8A, B</xref>, <xref ref-type="fig" rid="F9">9D–F</xref>; <xref ref-type="bibr" rid="B6">Gao and Li 2014</xref>: figs 107–109; <xref ref-type="bibr" rid="B16">Marusik and Logunov 2017</xref>: figs 37–39; <xref ref-type="bibr" rid="B11">Lee and Kim 2021</xref>: figs 3E–G, 4A,B with <xref ref-type="bibr" rid="B25">Zhu 1998</xref>: figs 80B–E, 83B–E, 93B–E, 94B–E, 108B–E, 114B–F, 115B–E, 116B–E, 117B–E, 118B–E, 119B–E, 120B–D, 125B, C) in having a large tegulum and a small median apophysis, a conductor conjugating with tegulum. However, <italic><tp:taxon-name><tp:taxon-name-part taxon-name-part-type="genus" reg="Yunohamella">Yunohamella</tp:taxon-name-part></tp:taxon-name></italic> can be distinguished from <italic><tp:taxon-name><tp:taxon-name-part taxon-name-part-type="genus" reg="Takayus">Takayus</tp:taxon-name-part></tp:taxon-name></italic> by the following: embolus thin; tegular apophysis distinct; and epigyne without a pointed scapus or with a blunt scapus (vs embolus broad, tegular apophysis invisible before expanded, epigyne with a pointed scapus in <italic><tp:taxon-name><tp:taxon-name-part taxon-name-part-type="genus" reg="Takayus">Takayus</tp:taxon-name-part></tp:taxon-name></italic>).</p><p>Species of <italic><tp:taxon-name><tp:taxon-name-part taxon-name-part-type="genus" reg="Yunohamella">Yunohamella</tp:taxon-name-part></tp:taxon-name></italic> can be distinguished from <italic><tp:taxon-name><tp:taxon-name-part taxon-name-part-type="genus" reg="Theridion">Theridion</tp:taxon-name-part></tp:taxon-name></italic> (compare Figs <xref ref-type="fig" rid="F2">2A–D</xref>, <xref ref-type="fig" rid="F4">4A–D</xref>, <xref ref-type="fig" rid="F5">5C–E</xref>, <xref ref-type="fig" rid="F6">6C, D</xref>, <xref ref-type="fig" rid="F7">7D–F</xref>, <xref ref-type="fig" rid="F8">8A, B</xref>, <xref ref-type="fig" rid="F9">9D–F</xref>; <xref ref-type="bibr" rid="B6">Gao and Li 2014</xref>: figs 107–109; <xref ref-type="bibr" rid="B16">Marusik and Logunov 2017</xref>: figs 37–39; <xref ref-type="bibr" rid="B11">Lee and Kim 2021</xref>: figs 3E–G, 4A, B with <xref ref-type="bibr" rid="B25">Zhu 1998</xref>: figs 73B–E, 76B–E, 85B–E, 88B–E, 89B–D, 90B–E, 91B, C, 97B–E, 98B–E, 106B–E, 109B–E, 110B–D 123B–E, 124B–E) by the following: embolus short and straight; tegulum large; conductor conjugating with tegulum; epigyne without depression (vs embolus long and circular; tegulum not large; conductor separated; epigyne with a distinct depression in <italic><tp:taxon-name><tp:taxon-name-part taxon-name-part-type="genus" reg="Takayus">Takayus</tp:taxon-name-part></tp:taxon-name></italic>) (<xref ref-type="bibr" rid="B22">Yoshida 2007</xref>).</p><p>Species of <italic><tp:taxon-name><tp:taxon-name-part taxon-name-part-type="genus" reg="Yunohamella">Yunohamella</tp:taxon-name-part></tp:taxon-name></italic> can be distinguished from <italic><tp:taxon-name><tp:taxon-name-part taxon-name-part-type="genus" reg="Cryptachaea">Cryptachaea</tp:taxon-name-part></tp:taxon-name></italic> (compare Figs <xref ref-type="fig" rid="F2">2D</xref>, <xref ref-type="fig" rid="F4">4D</xref>, <xref ref-type="fig" rid="F8">8A, B</xref>; <xref ref-type="bibr" rid="B13">Levi 1957</xref>: fig. 323 with <xref ref-type="bibr" rid="B12">Levi 1955</xref>: fig. 82) in having a median apophysis separated from the embolus and the present tegular apophysis (vs median apophysis attached to the embolus and tegular apophysis absent in <italic><tp:taxon-name><tp:taxon-name-part taxon-name-part-type="genus" reg="Cryptachaea">Cryptachaea</tp:taxon-name-part></tp:taxon-name></italic>).</p></tp:treatment-sec><tp:treatment-sec sec-type="distribution" id="SECID0ENFAE"><title>Distribution.</title><p>Asia, Europe, North America.</p></tp:treatment-sec><tp:treatment-sec><!--Section generated to contain objects referenced in tp:taxon-treatment.--><fig id="F2" position="float" orientation="portrait"><object-id xmlns:xlink="http://www.w3.org/1999/xlink" content-type="doi" xlink:type="simple">10.3897/zookeys.1224.138987.figure2</object-id><object-id xmlns:xlink="http://www.w3.org/1999/xlink" content-type="arpha" xlink:type="simple">598E4003-99D3-5353-8234-98CB04E9FC7D</object-id><label>Figure 2.</label><caption><p><italic><tp:taxon-name><tp:taxon-name-part taxon-name-part-type="genus" reg="Yunohamella">Yunohamella</tp:taxon-name-part><tp:taxon-name-part taxon-name-part-type="species" reg="gutenbergi">gutenbergi</tp:taxon-name-part></tp:taxon-name></italic> R. Zhong, J. Liu &amp; Hu, sp. nov., left male palp. <bold>A</bold> prolateral view <bold>B</bold> ventral view <bold>C</bold> retrolateral view <bold>D</bold> expanded, ventral view. Scale bars: 0.2 mm. (Photos by Changhao Hu.)</p></caption><graphic xmlns:xlink="http://www.w3.org/1999/xlink" xlink:href="zookeys-1224-069_article-138987__-g002.jpg" position="float" orientation="portrait" xlink:type="simple" id="oo_1228692.jpg"><uri content-type="original_file" xlink:type="simple">https://binary.pensoft.net/fig/1228692</uri></graphic></fig><fig id="F4" position="float" orientation="portrait"><object-id xmlns:xlink="http://www.w3.org/1999/xlink" content-type="doi" xlink:type="simple">10.3897/zookeys.1224.138987.figure4</object-id><object-id xmlns:xlink="http://www.w3.org/1999/xlink" content-type="arpha" xlink:type="simple">0D80188D-55DA-574C-8D97-C73D6286B8FF</object-id><label>Figure 4.</label><caption><p><italic><tp:taxon-name><tp:taxon-name-part taxon-name-part-type="genus" reg="Yunohamella">Yunohamella</tp:taxon-name-part><tp:taxon-name-part taxon-name-part-type="species" reg="mohorovicici">mohorovicici</tp:taxon-name-part></tp:taxon-name></italic> R. Zhong, J. Liu &amp; Hu, sp. nov., left male palp. <bold>A</bold> prolateral view <bold>B</bold> ventral view <bold>C</bold> retrolateral view <bold>D</bold> expanded, ventral view. Scale bars: 0.2 mm. (Photos by Changhao Hu.)</p></caption><graphic xmlns:xlink="http://www.w3.org/1999/xlink" xlink:href="zookeys-1224-069_article-138987__-g004.jpg" position="float" orientation="portrait" xlink:type="simple" id="oo_1228694.jpg"><uri content-type="original_file" xlink:type="simple">https://binary.pensoft.net/fig/1228694</uri></graphic></fig><fig id="F5" position="float" orientation="portrait"><object-id xmlns:xlink="http://www.w3.org/1999/xlink" content-type="doi" xlink:type="simple">10.3897/zookeys.1224.138987.figure5</object-id><object-id xmlns:xlink="http://www.w3.org/1999/xlink" content-type="arpha" xlink:type="simple">A292E19A-087A-5D44-984D-07EF48312122</object-id><label>Figure 5.</label><caption><p><italic><tp:taxon-name><tp:taxon-name-part taxon-name-part-type="genus" reg="Yunohamella">Yunohamella</tp:taxon-name-part><tp:taxon-name-part taxon-name-part-type="species" reg="jiugongensis">jiugongensis</tp:taxon-name-part></tp:taxon-name></italic> (Liu &amp; Zhong, 2023) comb. nov., male. <bold>A</bold> habitus, dorsal view <bold>B</bold> habitus, ventral view <bold>C</bold> left palp, prolateral view <bold>D</bold> left palp, ventral view (arrow points to the sharp tooth-like apophysis on tegulum) <bold>E</bold> left palp, retrolateral view. Scale bars: 0.5 mm (<bold>A, B</bold>); 0.1 mm (<bold>C–E</bold>). (Photos by Yang Zhong.)</p></caption><graphic xmlns:xlink="http://www.w3.org/1999/xlink" xlink:href="zookeys-1224-069_article-138987__-g005.jpg" position="float" orientation="portrait" xlink:type="simple" id="oo_1228695.jpg"><uri content-type="original_file" xlink:type="simple">https://binary.pensoft.net/fig/1228695</uri></graphic></fig><fig id="F6" position="float" orientation="portrait"><object-id xmlns:xlink="http://www.w3.org/1999/xlink" content-type="doi" xlink:type="simple">10.3897/zookeys.1224.138987.figure6</object-id><object-id xmlns:xlink="http://www.w3.org/1999/xlink" content-type="arpha" xlink:type="simple">B2D2A2C0-2CDE-5F82-85A4-319F921BC411</object-id><label>Figure 6.</label><caption><p><italic><tp:taxon-name><tp:taxon-name-part taxon-name-part-type="genus" reg="Yunohamella">Yunohamella</tp:taxon-name-part><tp:taxon-name-part taxon-name-part-type="species" reg="jiugongensis">jiugongensis</tp:taxon-name-part></tp:taxon-name></italic> (Liu &amp; Zhong, 2023) comb. nov., female. <bold>A</bold> habitus, dorsal view <bold>B</bold> habitus, ventral view <bold>C</bold> epigyne, ventral view <bold>D</bold> vulva, dorsal view. Scale bars: 0.5 mm (<bold>A, B</bold>); 0.1 mm (<bold>C, D</bold>). (Photos by Yang Zhong.)</p></caption><graphic xmlns:xlink="http://www.w3.org/1999/xlink" xlink:href="zookeys-1224-069_article-138987__-g006.jpg" position="float" orientation="portrait" xlink:type="simple" id="oo_1228696.jpg"><uri content-type="original_file" xlink:type="simple">https://binary.pensoft.net/fig/1228696</uri></graphic></fig><fig id="F7" position="float" orientation="portrait"><object-id xmlns:xlink="http://www.w3.org/1999/xlink" content-type="doi" xlink:type="simple">10.3897/zookeys.1224.138987.figure7</object-id><object-id xmlns:xlink="http://www.w3.org/1999/xlink" content-type="arpha" xlink:type="simple">580E2561-07F5-5743-B801-6AEB616EDC9C</object-id><label>Figure 7.</label><caption><p><italic><tp:taxon-name><tp:taxon-name-part taxon-name-part-type="genus" reg="Yunohamella">Yunohamella</tp:taxon-name-part><tp:taxon-name-part taxon-name-part-type="species" reg="lyrica">lyrica</tp:taxon-name-part></tp:taxon-name></italic> (Walckenaer, 1841), male. <bold>A</bold> habitus, dorsal view <bold>B</bold> habitus, ventral view <bold>C</bold> habitus, lateral view <bold>D</bold> left palp, prolateral view <bold>E</bold> left palp, ventral view <bold>F</bold> left palp, retrolateral view. Scale bars: 0.5 mm (<bold>A–C</bold>); 0.2 mm (<bold>D–F</bold>). (Photos by Changhao Hu and Rui Zhong.)</p></caption><graphic xmlns:xlink="http://www.w3.org/1999/xlink" xlink:href="zookeys-1224-069_article-138987__-g007.jpg" position="float" orientation="portrait" xlink:type="simple" id="oo_1228697.jpg"><uri content-type="original_file" xlink:type="simple">https://binary.pensoft.net/fig/1228697</uri></graphic></fig><fig id="F8" position="float" orientation="portrait"><object-id xmlns:xlink="http://www.w3.org/1999/xlink" content-type="doi" xlink:type="simple">10.3897/zookeys.1224.138987.figure8</object-id><object-id xmlns:xlink="http://www.w3.org/1999/xlink" content-type="arpha" xlink:type="simple">00C0DD94-07AB-55C7-8729-48D2B622809A</object-id><label>Figure 8.</label><caption><p><italic><tp:taxon-name><tp:taxon-name-part taxon-name-part-type="genus" reg="Yunohamella">Yunohamella</tp:taxon-name-part><tp:taxon-name-part taxon-name-part-type="species" reg="lyrica">lyrica</tp:taxon-name-part></tp:taxon-name></italic> (Walckenaer, 1841), expanded left male palp. <bold>A</bold> prolateral view <bold>B</bold> ventral view. Scale bars: 0.2 mm. (Photos by Changhao Hu.)</p></caption><graphic xmlns:xlink="http://www.w3.org/1999/xlink" xlink:href="zookeys-1224-069_article-138987__-g008.jpg" position="float" orientation="portrait" xlink:type="simple" id="oo_1228698.jpg"><uri content-type="original_file" xlink:type="simple">https://binary.pensoft.net/fig/1228698</uri></graphic></fig><fig id="F9" position="float" orientation="portrait"><object-id xmlns:xlink="http://www.w3.org/1999/xlink" content-type="doi" xlink:type="simple">10.3897/zookeys.1224.138987.figure9</object-id><object-id xmlns:xlink="http://www.w3.org/1999/xlink" content-type="arpha" xlink:type="simple">B1485635-5A15-5F26-A8E9-18CD5DF031CF</object-id><label>Figure 9.</label><caption><p><italic><tp:taxon-name><tp:taxon-name-part taxon-name-part-type="genus" reg="Yunohamella">Yunohamella</tp:taxon-name-part><tp:taxon-name-part taxon-name-part-type="species" reg="lyrica">lyrica</tp:taxon-name-part></tp:taxon-name></italic> (Walckenaer, 1841), female. <bold>A</bold> habitus, dorsal view <bold>B</bold> habitus, ventral view <bold>C</bold> habitus, lateral view <bold>D</bold> uncleared epigyne, ventral view <bold>E</bold> uncleared epigyne, ventral view <bold>F</bold> vulva, dorsal view. Scale bars: 0.5 mm (<bold>A–C</bold>); 0.1 mm (<bold>D–F</bold>). (Photos by Changhao Hu.)</p></caption><graphic xmlns:xlink="http://www.w3.org/1999/xlink" xlink:href="zookeys-1224-069_article-138987__-g009.jpg" position="float" orientation="portrait" xlink:type="simple" id="oo_1228699.jpg"><uri content-type="original_file" xlink:type="simple">https://binary.pensoft.net/fig/1228699</uri></graphic></fig></tp:treatment-sec><ref-list><ref id="B6"><mixed-citation xmlns:xlink="http://www.w3.org/1999/xlink" xlink:type="simple"><person-group><name name-style="western"><surname>Gao</surname><given-names>CX</given-names></name><name name-style="western"><surname>Li</surname><given-names>SQ</given-names></name></person-group> (<year>2014</year>) <article-title>Comb-footed spiders (<tp:taxon-name><tp:taxon-name-part taxon-name-part-type="order">Araneae</tp:taxon-name-part></tp:taxon-name>: <tp:taxon-name><tp:taxon-name-part taxon-name-part-type="family">Theridiidae</tp:taxon-name-part></tp:taxon-name>) in the tropical rainforest of Xishuangbanna, Southwest China.</article-title><source>Zoological Systematics</source><volume>39</volume>(<issue>1</issue>): <fpage>1</fpage>–<lpage>135</lpage>.</mixed-citation></ref><ref id="B16"><mixed-citation xmlns:xlink="http://www.w3.org/1999/xlink" xlink:type="simple"><person-group><name name-style="western"><surname>Marusik</surname><given-names>YM</given-names></name><name name-style="western"><surname>Logunov</surname><given-names>DV</given-names></name></person-group> (<year>2017</year>) <article-title>New faunistic and taxonomic data on spiders (<tp:taxon-name>Arachnidae</tp:taxon-name>: <tp:taxon-name><tp:taxon-name-part taxon-name-part-type="order">Aranei</tp:taxon-name-part></tp:taxon-name>) from the Russian Far East.</article-title><source>Acta Arachnologica</source><volume>66</volume>(<issue>2</issue>): <fpage>87</fpage>–<lpage>96</lpage>. <ext-link xlink:href="10.2476/asjaa.66.87" ext-link-type="doi" xlink:type="simple">https://doi.org/10.2476/asjaa.66.87</ext-link></mixed-citation></ref><ref id="B11"><mixed-citation xmlns:xlink="http://www.w3.org/1999/xlink" xlink:type="simple"><person-group><name name-style="western"><surname>Lee</surname><given-names>SY</given-names></name><name name-style="western"><surname>Kim</surname><given-names>ST</given-names></name></person-group> (<year>2021</year>) <article-title>A new spider of the genus <italic><tp:taxon-name><tp:taxon-name-part taxon-name-part-type="genus">Yunohamella</tp:taxon-name-part></tp:taxon-name></italic> (<tp:taxon-name><tp:taxon-name-part taxon-name-part-type="order">Araneae</tp:taxon-name-part></tp:taxon-name>: <tp:taxon-name><tp:taxon-name-part taxon-name-part-type="family">Theridiidae</tp:taxon-name-part></tp:taxon-name>) from Korea.</article-title><source>Species Diversity</source><volume>26</volume>(<issue>2</issue>): <fpage>165</fpage>–<lpage>169</lpage>. <ext-link xlink:href="10.12782/specdiv.26.165" ext-link-type="doi" xlink:type="simple">https://doi.org/10.12782/specdiv.26.165</ext-link></mixed-citation></ref><ref id="B25"><mixed-citation xmlns:xlink="http://www.w3.org/1999/xlink" xlink:type="simple"><person-group><name name-style="western"><surname>Zhu</surname><given-names>MS</given-names></name></person-group> (<year>1998</year>) <source>Fauna Sinica: <tp:taxon-name><tp:taxon-name-part taxon-name-part-type="class">Arachnida</tp:taxon-name-part></tp:taxon-name>: <tp:taxon-name><tp:taxon-name-part taxon-name-part-type="order">Araneae</tp:taxon-name-part></tp:taxon-name>: <tp:taxon-name><tp:taxon-name-part taxon-name-part-type="family">Theridiidae</tp:taxon-name-part></tp:taxon-name>.</source><publisher-name>Science Press</publisher-name>, <publisher-loc>Beijing</publisher-loc>, <size units="page">436 pp</size>.</mixed-citation></ref><ref id="B22"><mixed-citation xmlns:xlink="http://www.w3.org/1999/xlink" xlink:type="simple"><person-group><name name-style="western"><surname>Yoshida</surname><given-names>H</given-names></name></person-group> (<year>2007</year>) <article-title>A new genus of the family <tp:taxon-name><tp:taxon-name-part taxon-name-part-type="family">Theridiidae</tp:taxon-name-part></tp:taxon-name> (<tp:taxon-name><tp:taxon-name-part taxon-name-part-type="class">Arachnida</tp:taxon-name-part></tp:taxon-name>: <tp:taxon-name><tp:taxon-name-part taxon-name-part-type="order">Araneae</tp:taxon-name-part></tp:taxon-name>).</article-title><source>Acta Arachnologica</source><volume>56</volume>(<issue>2</issue>): <fpage>67</fpage>–<lpage>69</lpage>. <ext-link xlink:href="10.2476/asjaa.56.67" ext-link-type="doi" xlink:type="simple">https://doi.org/10.2476/asjaa.56.67</ext-link></mixed-citation></ref><ref id="B13"><mixed-citation xmlns:xlink="http://www.w3.org/1999/xlink" xlink:type="simple"><person-group><name name-style="western"><surname>Levi</surname><given-names>HW</given-names></name></person-group> (<year>1957</year>) <article-title>The spider genera <italic><tp:taxon-name><tp:taxon-name-part taxon-name-part-type="genus">Enoplognatha</tp:taxon-name-part></tp:taxon-name></italic>, <italic><tp:taxon-name><tp:taxon-name-part taxon-name-part-type="genus">Theridion</tp:taxon-name-part></tp:taxon-name></italic>, and <italic><tp:taxon-name><tp:taxon-name-part taxon-name-part-type="genus">Paidisca</tp:taxon-name-part></tp:taxon-name></italic> in America north of Mexico (<tp:taxon-name><tp:taxon-name-part taxon-name-part-type="order">Araneae</tp:taxon-name-part></tp:taxon-name>, <tp:taxon-name><tp:taxon-name-part taxon-name-part-type="family">Theridiidae</tp:taxon-name-part></tp:taxon-name>).</article-title><source>Bulletin of the American Museum of Natural History</source><volume>112</volume>: <fpage>1</fpage>–<lpage>124</lpage>.</mixed-citation></ref><ref id="B12"><mixed-citation xmlns:xlink="http://www.w3.org/1999/xlink" xlink:type="simple"><person-group><name name-style="western"><surname>Levi</surname><given-names>HW</given-names></name></person-group> (<year>1955</year>) <article-title>The spider genera <italic><tp:taxon-name><tp:taxon-name-part taxon-name-part-type="genus">Coressa</tp:taxon-name-part></tp:taxon-name></italic> and <italic><tp:taxon-name><tp:taxon-name-part taxon-name-part-type="genus">Achaearanea</tp:taxon-name-part></tp:taxon-name></italic> in America north of Mexico (<tp:taxon-name><tp:taxon-name-part taxon-name-part-type="order">Araneae</tp:taxon-name-part></tp:taxon-name>, <tp:taxon-name><tp:taxon-name-part taxon-name-part-type="family">Theridiidae</tp:taxon-name-part></tp:taxon-name>).</article-title><source>American Museum Novitates</source><volume>1718</volume>: <fpage>1</fpage>–<lpage>33</lpage>.</mixed-citation></ref></ref-list></tp:taxon-treatment>
