# Supplementary material for: ﻿Taxonomic notes on the genus Yunohamella Yoshida, 2007 (Araneae, Theridiidae) from China, with two new species
Source: Zookeys. 2025 Jan 21;1224:69–85. doi: 10.3897/zookeys.1224.138987 (PMC11775576; doi:10.3897/zookeys.1224.138987)
Supplement: XML Treatment for Yunohamella gutenbergi [file zookeys.1224.138987-treatment2.xml]

<!DOCTYPE tp:taxon-treatment
  PUBLIC "-//TaxonX//DTD Taxonomic Treatment Publishing DTD v0 20100105//EN" "tax-treatment-NSO.dtd">
<tp:taxon-treatment xmlns:tp="http://www.plazi.org/taxpub"><tp:treatment-meta><kwd-group><label>Taxon classification</label><kwd>
                <named-content content-type="kingdom">Animalia</named-content>
              </kwd><kwd>
                <named-content content-type="order">Araneae</named-content>
              </kwd><kwd>
                <named-content content-type="family">Theridiidae</named-content>
              </kwd></kwd-group><mixed-citation publication-type="journal"><person-group><name><surname>Zhong</surname><given-names>Rui</given-names></name><name><surname>Zhong</surname><given-names>Yang</given-names></name><name><surname>Zhang</surname><given-names>He</given-names></name><name><surname>Liu</surname><given-names>Jie</given-names></name><name><surname>Liu</surname><given-names>Changyong</given-names></name><name><surname>Chen</surname><given-names>Kuai</given-names></name><name><surname>Hu</surname><given-names>Changhao</given-names></name></person-group><article-title>﻿Taxonomic notes on the genus <italic><tp:taxon-name><tp:taxon-name-part taxon-name-part-type="genus" reg="Yunohamella">Yunohamella</tp:taxon-name-part></tp:taxon-name></italic> Yoshida, 2007 (<tp:taxon-name><tp:taxon-name-part taxon-name-part-type="order">Araneae</tp:taxon-name-part></tp:taxon-name>, <tp:taxon-name><tp:taxon-name-part taxon-name-part-type="family">Theridiidae</tp:taxon-name-part></tp:taxon-name>) from China, with two new species</article-title><source>Zookeys</source><day>21</day><month>01</month><year>2025</year><volume>1224</volume><fpage>69</fpage><lpage>85</lpage><pub-id pub-id-type="doi">10.3897/zookeys.1224.138987</pub-id></mixed-citation></tp:treatment-meta><tp:nomenclature><label>﻿</label><tp:taxon-name>
              <object-id xmlns:xlink="http://www.w3.org/1999/xlink" content-type="arpha" xlink:type="simple">B516E6D0-3FDD-5DA5-98F2-C63F871DDA42</object-id>
              <tp:taxon-name-part taxon-name-part-type="genus" reg="Yunohamella">Yunohamella</tp:taxon-name-part>
              <tp:taxon-name-part taxon-name-part-type="species" reg="gutenbergi">gutenbergi</tp:taxon-name-part>
              <object-id xmlns:xlink="http://www.w3.org/1999/xlink" content-type="zoobank" xlink:type="simple">https://zoobank.org/C32395E0-14D0-4BD1-8E70-56C4D298B434</object-id>
            </tp:taxon-name><tp:taxon-authority>R. Zhong, J. Liu &amp; Hu</tp:taxon-authority><tp:taxon-status xmlns:xlink="http://www.w3.org/1999/xlink" xlink:type="simple">sp. nov.</tp:taxon-status><xref ref-type="fig" rid="F1">Figs 1</xref><xref ref-type="fig" rid="F2">, 2</xref><xref ref-type="fig" rid="F10">, 10</xref></tp:nomenclature><tp:treatment-sec sec-type="type material" id="SECID0EIHAE"><title>Type material.</title><p><bold><italic>Holotype</italic></bold> • male: China, Hubei Province: Enshi Tujia and Miao Autonomous Prefecture, Xuan’en County, Qizimeishan National Nature Reserve, Changtanhe Dong Autonomous Town, Shanyangxi; <named-content xmlns:xlink="http://www.w3.org/1999/xlink" content-type="dwc:verbatimCoordinates" xlink:type="simple"><named-content content-type="geo-json" specific-use="{&#34;type&#34;:&#34;Point&#34;,&#34;coordinates&#34;:[109.750000,30.080000]}" id="NCID0EWHAE" xlink:type="simple">30.08°N, 109.75°E</named-content></named-content>; elev. 810 m; 3 July 2023; Changhao Hu &amp; Mian Wei leg. (<abbrev xmlns:xlink="http://www.w3.org/1999/xlink" content-type="institution" xlink:title="Centre for Behavioral Ecology and Evolution" id="ABBRID0E2HAE" xlink:type="simple">CBEE</abbrev>, QZMS01049).</p></tp:treatment-sec><tp:treatment-sec sec-type="etymology" id="SECID0EAIAE"><title>Etymology.</title><p>The species is named after the geophysicist “Beno Gutenberg” who found the “core-mantle discontinuity”, the boundary between the mantle and the core of Earth.</p></tp:treatment-sec><tp:treatment-sec sec-type="diagnosis" id="SECID0EFIAE"><title>Diagnosis.</title><p>Males of <italic><tp:taxon-name><tp:taxon-name-part taxon-name-part-type="genus" reg="Yunohamella">Y.</tp:taxon-name-part><tp:taxon-name-part taxon-name-part-type="species" reg="gutenbergi">gutenbergi</tp:taxon-name-part></tp:taxon-name></italic> R. Zhong, J. Liu &amp; Hu, sp. nov. can be distinguished from all congeners in having a unique 2-shaped curved sperm duct on the tegulum and a filiform, curved embolus (Fig. <xref ref-type="fig" rid="F2">2A–C</xref>). Females are unknown.</p></tp:treatment-sec><tp:treatment-sec sec-type="description" id="SECID0E1IAE"><title>Description.</title><p><bold>Male</bold> (holotype) measurements: total length 2.37. Carapace 1.10 long, 0.94 wide. Abdomen 1.29 long, 0.90 wide. Eyes: <abbrev xmlns:xlink="http://www.w3.org/1999/xlink" xlink:title="anterior median eye" id="ABBRID0ECJAE" xlink:type="simple">AME</abbrev> 0.10, <abbrev xmlns:xlink="http://www.w3.org/1999/xlink" xlink:title="anterior lateral eye" id="ABBRID0EGJAE" xlink:type="simple">ALE</abbrev> 0.08, <abbrev xmlns:xlink="http://www.w3.org/1999/xlink" xlink:title="posterior median eye" id="ABBRID0EKJAE" xlink:type="simple">PME</abbrev> 0.07, <abbrev xmlns:xlink="http://www.w3.org/1999/xlink" xlink:title="posterior lateral eye" id="ABBRID0EOJAE" xlink:type="simple">PLE</abbrev> 0.08, <abbrev xmlns:xlink="http://www.w3.org/1999/xlink" xlink:title="anterior median eye" id="ABBRID0ESJAE" xlink:type="simple">AME</abbrev>–<abbrev xmlns:xlink="http://www.w3.org/1999/xlink" xlink:title="anterior median eye" id="ABBRID0EWJAE" xlink:type="simple">AME</abbrev> 0.07, <abbrev xmlns:xlink="http://www.w3.org/1999/xlink" xlink:title="anterior median eye" id="ABBRID0E1JAE" xlink:type="simple">AME</abbrev>–<abbrev xmlns:xlink="http://www.w3.org/1999/xlink" xlink:title="anterior lateral eye" id="ABBRID0E5JAE" xlink:type="simple">ALE</abbrev> 0.04, <abbrev xmlns:xlink="http://www.w3.org/1999/xlink" xlink:title="posterior median eye" id="ABBRID0ECKAE" xlink:type="simple">PME</abbrev>–<abbrev xmlns:xlink="http://www.w3.org/1999/xlink" xlink:title="posterior median eye" id="ABBRID0EGKAE" xlink:type="simple">PME</abbrev> 0.06, <abbrev xmlns:xlink="http://www.w3.org/1999/xlink" xlink:title="posterior median eye" id="ABBRID0EKKAE" xlink:type="simple">PME</abbrev>–<abbrev xmlns:xlink="http://www.w3.org/1999/xlink" xlink:title="posterior lateral eye" id="ABBRID0EOKAE" xlink:type="simple">PLE</abbrev> 0.08, <abbrev xmlns:xlink="http://www.w3.org/1999/xlink" xlink:title="anterior median eye" id="ABBRID0ESKAE" xlink:type="simple">AME</abbrev>–<abbrev xmlns:xlink="http://www.w3.org/1999/xlink" xlink:title="posterior median eye" id="ABBRID0EWKAE" xlink:type="simple">PME</abbrev> 0.10, <abbrev xmlns:xlink="http://www.w3.org/1999/xlink" xlink:title="anterior lateral eye" id="ABBRID0E1KAE" xlink:type="simple">ALE</abbrev>–<abbrev xmlns:xlink="http://www.w3.org/1999/xlink" xlink:title="posterior lateral eye" id="ABBRID0E5KAE" xlink:type="simple">PLE</abbrev> 0.00. Measurements of legs [leg II missing]: I — (2.98, —, —, —, —), III 4.09 (1.38, 0.30, 0.86, 1.05, 0.50), IV 5.12 (1.79, 0.32, 1.35, 1.36, 0.30).</p><p>Carapace round, brown, and with a narrow, trapezoid, black mark between head region and median furrow; radial furrow black. Sternum shaped like an inverted triangle and brown. Chelicerae and legs orange. Abdomen oval; dorsally black, with a longitudinal mark composed of white and red spots; venter dark brown; anterior part of genital groove and anterior part of spinnerets black; lateral abdomen with several white spots. Spinnerets dark brown (Fig. <xref ref-type="fig" rid="F1">1A–C</xref>).</p><fig id="F1" position="float" orientation="portrait"><object-id xmlns:xlink="http://www.w3.org/1999/xlink" content-type="doi" xlink:type="simple">10.3897/zookeys.1224.138987.figure1</object-id><object-id xmlns:xlink="http://www.w3.org/1999/xlink" content-type="arpha" xlink:type="simple">A941161A-E009-538B-AC53-98D8362102CA</object-id><label>Figure 1.</label><caption><p><italic><tp:taxon-name><tp:taxon-name-part taxon-name-part-type="genus" reg="Yunohamella">Yunohamella</tp:taxon-name-part><tp:taxon-name-part taxon-name-part-type="species" reg="gutenbergi">gutenbergi</tp:taxon-name-part></tp:taxon-name></italic> R. Zhong, J. Liu &amp; Hu, sp. nov., male habitus. <bold>A</bold> dorsal view <bold>B</bold> ventral view <bold>C</bold> lateral view. Scale bars: 0.5 mm. (photos by Changhao Hu and Rui Zhong.)</p></caption><graphic xmlns:xlink="http://www.w3.org/1999/xlink" xlink:href="zookeys-1224-069_article-138987__-g001.jpg" position="float" orientation="portrait" xlink:type="simple" id="oo_1228691.jpg"><uri content-type="original_file" xlink:type="simple">https://binary.pensoft.net/fig/1228691</uri></graphic></fig><p>Cymbium reniform. Cymbial hood longitudinal, almost ½ length of cymbium. Subtegulum bowl-shaped. Tegulum with a narrow prolateral part and a large retrolateral part; retrolateral part with a thin area that holds embolic base; sperm duct half surrounds thin area, and extends as 2-shaped, then straight down. Median apophysis lamellar. Tegular apophysis irregular. Length of median apophysis and tegular apophysis almost as long as width of bulb. Conductor sclerotized, with a triangular terminal apophysis. Embolus filiform and curved, with a lamellar base (Fig. <xref ref-type="fig" rid="F2">2A–D</xref>).</p><fig id="F2" position="float" orientation="portrait"><object-id xmlns:xlink="http://www.w3.org/1999/xlink" content-type="doi" xlink:type="simple">10.3897/zookeys.1224.138987.figure2</object-id><object-id xmlns:xlink="http://www.w3.org/1999/xlink" content-type="arpha" xlink:type="simple">598E4003-99D3-5353-8234-98CB04E9FC7D</object-id><label>Figure 2.</label><caption><p><italic><tp:taxon-name><tp:taxon-name-part taxon-name-part-type="genus" reg="Yunohamella">Yunohamella</tp:taxon-name-part><tp:taxon-name-part taxon-name-part-type="species" reg="gutenbergi">gutenbergi</tp:taxon-name-part></tp:taxon-name></italic> R. Zhong, J. Liu &amp; Hu, sp. nov., left male palp. <bold>A</bold> prolateral view <bold>B</bold> ventral view <bold>C</bold> retrolateral view <bold>D</bold> expanded, ventral view. Scale bars: 0.2 mm. (Photos by Changhao Hu.)</p></caption><graphic xmlns:xlink="http://www.w3.org/1999/xlink" xlink:href="zookeys-1224-069_article-138987__-g002.jpg" position="float" orientation="portrait" xlink:type="simple" id="oo_1228692.jpg"><uri content-type="original_file" xlink:type="simple">https://binary.pensoft.net/fig/1228692</uri></graphic></fig><p><bold>Female.</bold> Unknown.</p></tp:treatment-sec><tp:treatment-sec sec-type="distribution" id="SECID0EQNAE"><title>Distribution.</title><p>Known only from the type locality (Fig. <xref ref-type="fig" rid="F10">10</xref>).</p></tp:treatment-sec><tp:treatment-sec><!--Section generated to contain objects referenced in tp:taxon-treatment.--><fig id="F10" position="float" orientation="portrait"><object-id xmlns:xlink="http://www.w3.org/1999/xlink" content-type="doi" xlink:type="simple">10.3897/zookeys.1224.138987.figure10</object-id><object-id xmlns:xlink="http://www.w3.org/1999/xlink" content-type="arpha" xlink:type="simple">9B54C12B-BEE0-5800-9AEC-E4E02EDA87BB</object-id><label>Figure 10.</label><caption><p>The collection locality of <italic><tp:taxon-name><tp:taxon-name-part taxon-name-part-type="genus" reg="Yunohamella">Yunohamella</tp:taxon-name-part></tp:taxon-name></italic> spp. from Hubei Province, China. Black circle represents <italic><tp:taxon-name><tp:taxon-name-part taxon-name-part-type="genus" reg="Yunohamella">Y.</tp:taxon-name-part><tp:taxon-name-part taxon-name-part-type="species" reg="gutenbergi">gutenbergi</tp:taxon-name-part></tp:taxon-name></italic> R. Zhong, J. Liu &amp; Hu, sp. nov.; green circle represents <italic><tp:taxon-name><tp:taxon-name-part taxon-name-part-type="genus" reg="Yunohamella">Y.</tp:taxon-name-part><tp:taxon-name-part taxon-name-part-type="species" reg="mohorovicici">mohorovicici</tp:taxon-name-part></tp:taxon-name></italic> R. Zhong, J. Liu &amp; Hu, sp. nov.; red circle represents <italic><tp:taxon-name><tp:taxon-name-part taxon-name-part-type="genus" reg="Yunohamella">Y.</tp:taxon-name-part><tp:taxon-name-part taxon-name-part-type="species" reg="jiugongensis">jiugongensis</tp:taxon-name-part></tp:taxon-name></italic> (Liu &amp; Zhong, 2023) comb. nov.; orange circles represent <italic><tp:taxon-name><tp:taxon-name-part taxon-name-part-type="genus" reg="Yunohamella">Y.</tp:taxon-name-part><tp:taxon-name-part taxon-name-part-type="species" reg="lyrica">lyrica</tp:taxon-name-part></tp:taxon-name></italic> (Walckenaer, 1841).</p></caption><graphic xmlns:xlink="http://www.w3.org/1999/xlink" xlink:href="zookeys-1224-069_article-138987__-g010.jpg" position="float" orientation="portrait" xlink:type="simple" id="oo_1228700.jpg"><uri content-type="original_file" xlink:type="simple">https://binary.pensoft.net/fig/1228700</uri></graphic></fig></tp:treatment-sec></tp:taxon-treatment>
