# Supplementary material for: ﻿Taxonomic notes on the genus Yunohamella Yoshida, 2007 (Araneae, Theridiidae) from China, with two new species
Source: Zookeys. 2025 Jan 21;1224:69–85. doi: 10.3897/zookeys.1224.138987 (PMC11775576; doi:10.3897/zookeys.1224.138987)
Supplement: XML Treatment for Yunohamella mohorovicici [file zookeys.1224.138987-treatment3.xml]

<!DOCTYPE tp:taxon-treatment
  PUBLIC "-//TaxonX//DTD Taxonomic Treatment Publishing DTD v0 20100105//EN" "tax-treatment-NSO.dtd">
<tp:taxon-treatment xmlns:tp="http://www.plazi.org/taxpub"><tp:treatment-meta><kwd-group><label>Taxon classification</label><kwd>
                <named-content content-type="kingdom">Animalia</named-content>
              </kwd><kwd>
                <named-content content-type="order">Araneae</named-content>
              </kwd><kwd>
                <named-content content-type="family">Theridiidae</named-content>
              </kwd></kwd-group><mixed-citation publication-type="journal"><person-group><name><surname>Zhong</surname><given-names>Rui</given-names></name><name><surname>Zhong</surname><given-names>Yang</given-names></name><name><surname>Zhang</surname><given-names>He</given-names></name><name><surname>Liu</surname><given-names>Jie</given-names></name><name><surname>Liu</surname><given-names>Changyong</given-names></name><name><surname>Chen</surname><given-names>Kuai</given-names></name><name><surname>Hu</surname><given-names>Changhao</given-names></name></person-group><article-title>﻿Taxonomic notes on the genus <italic><tp:taxon-name><tp:taxon-name-part taxon-name-part-type="genus" reg="Yunohamella">Yunohamella</tp:taxon-name-part></tp:taxon-name></italic> Yoshida, 2007 (<tp:taxon-name><tp:taxon-name-part taxon-name-part-type="order">Araneae</tp:taxon-name-part></tp:taxon-name>, <tp:taxon-name><tp:taxon-name-part taxon-name-part-type="family">Theridiidae</tp:taxon-name-part></tp:taxon-name>) from China, with two new species</article-title><source>Zookeys</source><day>21</day><month>01</month><year>2025</year><volume>1224</volume><fpage>69</fpage><lpage>85</lpage><pub-id pub-id-type="doi">10.3897/zookeys.1224.138987</pub-id></mixed-citation></tp:treatment-meta><tp:nomenclature><label>﻿</label><tp:taxon-name>
              <object-id xmlns:xlink="http://www.w3.org/1999/xlink" content-type="arpha" xlink:type="simple">B275CA0B-3CBA-5DC6-A238-CD928B24778C</object-id>
              <tp:taxon-name-part taxon-name-part-type="genus" reg="Yunohamella">Yunohamella</tp:taxon-name-part>
              <tp:taxon-name-part taxon-name-part-type="species" reg="mohorovicici">mohorovicici</tp:taxon-name-part>
              <object-id xmlns:xlink="http://www.w3.org/1999/xlink" content-type="zoobank" xlink:type="simple">https://zoobank.org/8F92051B-B279-4121-AB6A-F37AD1FE3B27</object-id>
            </tp:taxon-name><tp:taxon-authority>R. Zhong, J. Liu &amp; Hu</tp:taxon-authority><tp:taxon-status xmlns:xlink="http://www.w3.org/1999/xlink" xlink:type="simple">sp. nov.</tp:taxon-status><xref ref-type="fig" rid="F3">Figs 3</xref><xref ref-type="fig" rid="F4">, 4</xref><xref ref-type="fig" rid="F10">, 10</xref></tp:nomenclature><tp:treatment-sec sec-type="type material" id="SECID0EQPAE"><title>Type material.</title><p><bold><italic>Holotype</italic></bold> • male: China, Hubei Province: Enshi Tujia and Miao Autonomous Prefecture, Xuan’en County, Qizimeishan National Nature Reserve, Changtanhe Dong Autonomous Town, Qizimeishan mountain; <named-content xmlns:xlink="http://www.w3.org/1999/xlink" content-type="dwc:verbatimCoordinates" xlink:type="simple"><named-content content-type="geo-json" specific-use="{&#34;type&#34;:&#34;Point&#34;,&#34;coordinates&#34;:[109.730000,30.030000]}" id="NCID0E5PAE" xlink:type="simple">30.03°N, 109.73°E</named-content></named-content>; elev. 1270 m; 6 July 2023; Changhao Hu &amp; Mian Wei leg. (<abbrev xmlns:xlink="http://www.w3.org/1999/xlink" content-type="institution" xlink:title="Centre for Behavioral Ecology and Evolution" id="ABBRID0EDQAE" xlink:type="simple">CBEE</abbrev>, QZMS04642).</p></tp:treatment-sec><tp:treatment-sec sec-type="etymology" id="SECID0EIQAE"><title>Etymology.</title><p>The species is named after the geophysicist “Andrija Mohorovičić” who found the “Moho discontinuity”, the boundary between the crust and the mantle of Earth.</p></tp:treatment-sec><tp:treatment-sec sec-type="diagnosis" id="SECID0ENQAE"><title>Diagnosis.</title><p>Males of <italic><tp:taxon-name><tp:taxon-name-part taxon-name-part-type="genus" reg="Yunohamella">Y.</tp:taxon-name-part><tp:taxon-name-part taxon-name-part-type="species" reg="mohorovicici">mohorovicici</tp:taxon-name-part></tp:taxon-name></italic> sp. nov. are similar to those of <italic><tp:taxon-name><tp:taxon-name-part taxon-name-part-type="genus" reg="Yunohamella">Y.</tp:taxon-name-part><tp:taxon-name-part taxon-name-part-type="species" reg="jiugongensis">jiugongensis</tp:taxon-name-part></tp:taxon-name></italic> (Liu &amp; Zhong, 2023) comb. nov. (compare Fig. <xref ref-type="fig" rid="F4">4A–C</xref> with Fig. <xref ref-type="fig" rid="F5">5C–E</xref>) in having an n-shaped sperm duct on the tegulum and a thick, curved embolus, but <italic><tp:taxon-name><tp:taxon-name-part taxon-name-part-type="genus" reg="Yunohamella">Y.</tp:taxon-name-part><tp:taxon-name-part taxon-name-part-type="species" reg="mohorovicici">mohorovicici</tp:taxon-name-part></tp:taxon-name></italic> can be distinguished from <italic><tp:taxon-name><tp:taxon-name-part taxon-name-part-type="genus" reg="Yunohamella">Y.</tp:taxon-name-part><tp:taxon-name-part taxon-name-part-type="species" reg="jiugongensis">jiugongensis</tp:taxon-name-part></tp:taxon-name></italic> by the following: sharp tooth-like apophysis on tegulum absent; and terminal conductor rounded (vs apophysis on tegulum present and terminal conductor knife-shaped in <italic><tp:taxon-name><tp:taxon-name-part taxon-name-part-type="genus" reg="Yunohamella">Y.</tp:taxon-name-part><tp:taxon-name-part taxon-name-part-type="species" reg="jiugongensis">jiugongensis</tp:taxon-name-part></tp:taxon-name></italic> comb. nov.). Males of <italic><tp:taxon-name><tp:taxon-name-part taxon-name-part-type="genus" reg="Yunohamella">Y.</tp:taxon-name-part><tp:taxon-name-part taxon-name-part-type="species" reg="mohorovicici">mohorovicici</tp:taxon-name-part></tp:taxon-name></italic> sp. nov. are also similar to those of <italic><tp:taxon-name><tp:taxon-name-part taxon-name-part-type="genus" reg="Yunohamella">Y.</tp:taxon-name-part><tp:taxon-name-part taxon-name-part-type="species" reg="palmgreni">palmgreni</tp:taxon-name-part></tp:taxon-name></italic> (Marusik &amp; Tsellarius, 1986) (compare Fig. <xref ref-type="fig" rid="F4">4A–C</xref> with <xref ref-type="bibr" rid="B17">Marusik and Tsellarius 1986</xref>: figs 1, 2) in having an n-shaped sperm duct on the tegulum and a thick embolus, but <italic><tp:taxon-name><tp:taxon-name-part taxon-name-part-type="genus" reg="Yunohamella">Y.</tp:taxon-name-part><tp:taxon-name-part taxon-name-part-type="species" reg="mohorovicici">mohorovicici</tp:taxon-name-part></tp:taxon-name></italic> can be distinguished from <italic><tp:taxon-name><tp:taxon-name-part taxon-name-part-type="genus" reg="Yunohamella">Y.</tp:taxon-name-part><tp:taxon-name-part taxon-name-part-type="species" reg="palmgreni">palmgreni</tp:taxon-name-part></tp:taxon-name></italic> by the following: conductor arising from the retrolateral part of the tegulum at the 2 o’clock position; and embolus curved (vs conductor arising from retrolateral part of the tegulum at the 12 o’clock position and embolus straight in <italic><tp:taxon-name><tp:taxon-name-part taxon-name-part-type="genus" reg="Yunohamella">Y.</tp:taxon-name-part><tp:taxon-name-part taxon-name-part-type="species" reg="palmgreni">palmgreni</tp:taxon-name-part></tp:taxon-name></italic>). Females are unknown.</p></tp:treatment-sec><tp:treatment-sec sec-type="description" id="SECID0ERUAE"><title>Description.</title><p><bold>Male</bold> (holotype), measurements: total length 1.77. Carapace 0.96 long, 0.77 wide. Abdomen 0.88 long, 0.65 wide. Eyes: <abbrev xmlns:xlink="http://www.w3.org/1999/xlink" xlink:title="anterior median eye" id="ABBRID0EZUAE" xlink:type="simple">AME</abbrev> 0.11, <abbrev xmlns:xlink="http://www.w3.org/1999/xlink" xlink:title="anterior lateral eye" id="ABBRID0E4UAE" xlink:type="simple">ALE</abbrev> 0.08, <abbrev xmlns:xlink="http://www.w3.org/1999/xlink" xlink:title="posterior median eye" id="ABBRID0EBVAE" xlink:type="simple">PME</abbrev> 0.07, <abbrev xmlns:xlink="http://www.w3.org/1999/xlink" xlink:title="posterior lateral eye" id="ABBRID0EFVAE" xlink:type="simple">PLE</abbrev> 0.07, <abbrev xmlns:xlink="http://www.w3.org/1999/xlink" xlink:title="anterior median eye" id="ABBRID0EJVAE" xlink:type="simple">AME</abbrev>–<abbrev xmlns:xlink="http://www.w3.org/1999/xlink" xlink:title="anterior median eye" id="ABBRID0ENVAE" xlink:type="simple">AME</abbrev> 0.06, <abbrev xmlns:xlink="http://www.w3.org/1999/xlink" xlink:title="anterior median eye" id="ABBRID0ERVAE" xlink:type="simple">AME</abbrev>–<abbrev xmlns:xlink="http://www.w3.org/1999/xlink" xlink:title="anterior lateral eye" id="ABBRID0EVVAE" xlink:type="simple">ALE</abbrev> 0.03, <abbrev xmlns:xlink="http://www.w3.org/1999/xlink" xlink:title="posterior median eye" id="ABBRID0EZVAE" xlink:type="simple">PME</abbrev>–<abbrev xmlns:xlink="http://www.w3.org/1999/xlink" xlink:title="posterior median eye" id="ABBRID0E4VAE" xlink:type="simple">PME</abbrev> 0.05, <abbrev xmlns:xlink="http://www.w3.org/1999/xlink" xlink:title="posterior median eye" id="ABBRID0EBWAE" xlink:type="simple">PME</abbrev>–<abbrev xmlns:xlink="http://www.w3.org/1999/xlink" xlink:title="posterior lateral eye" id="ABBRID0EFWAE" xlink:type="simple">PLE</abbrev> 0.08, <abbrev xmlns:xlink="http://www.w3.org/1999/xlink" xlink:title="anterior median eye" id="ABBRID0EJWAE" xlink:type="simple">AME</abbrev>–<abbrev xmlns:xlink="http://www.w3.org/1999/xlink" xlink:title="posterior median eye" id="ABBRID0ENWAE" xlink:type="simple">PME</abbrev> 0.05, <abbrev xmlns:xlink="http://www.w3.org/1999/xlink" xlink:title="anterior lateral eye" id="ABBRID0ERWAE" xlink:type="simple">ALE</abbrev>–<abbrev xmlns:xlink="http://www.w3.org/1999/xlink" xlink:title="posterior lateral eye" id="ABBRID0EVWAE" xlink:type="simple">PLE</abbrev> 0.01. Measurements of legs: I 6.80 (2.05, 0.37, 1.78, 1.92, 0.68), II 4.15 (1.29, 0.27, 0.99, 1.09, 0.51), III 2.70 (0.89, 0.19, 0.55, 0.67, 0.40), IV 3.66 (1.21, 0.25, 0.81, 0.95, 0.44). Leg formula: I-II-IV-III.</p><p>Carapace round, brown, with deep fovea and black radial furrow. Sternum shaped like an inverted triangle and brown. Labium brown. Chelicerae and endites orange. Legs yellow. Abdomen oval, with long hairs; dorsum black, with a longitudinal mark composed of white and red spots; venter brownish green; anterior part of spinnerets black; lateral abdomen with several white spots. Spinnerets brown (Fig. <xref ref-type="fig" rid="F3">3A–C</xref>).</p><fig id="F3" position="float" orientation="portrait"><object-id xmlns:xlink="http://www.w3.org/1999/xlink" content-type="doi" xlink:type="simple">10.3897/zookeys.1224.138987.figure3</object-id><object-id xmlns:xlink="http://www.w3.org/1999/xlink" content-type="arpha" xlink:type="simple">4010DB3D-AB80-52EC-B52C-87A51FF90822</object-id><label>Figure 3.</label><caption><p><italic><tp:taxon-name><tp:taxon-name-part taxon-name-part-type="genus" reg="Yunohamella">Yunohamella</tp:taxon-name-part><tp:taxon-name-part taxon-name-part-type="species" reg="mohorovicici">mohorovicici</tp:taxon-name-part></tp:taxon-name></italic> R. Zhong, J. Liu &amp; Hu, sp. nov., male habitus. <bold>A</bold> dorsal view <bold>B</bold> ventral view <bold>C</bold> lateral view. Scale bars: 0.5 mm. (Photos by Changhao Hu and Rui Zhong.)</p></caption><graphic xmlns:xlink="http://www.w3.org/1999/xlink" xlink:href="zookeys-1224-069_article-138987__-g003.jpg" position="float" orientation="portrait" xlink:type="simple" id="oo_1228693.jpg"><uri content-type="original_file" xlink:type="simple">https://binary.pensoft.net/fig/1228693</uri></graphic></fig><fig id="F4" position="float" orientation="portrait"><object-id xmlns:xlink="http://www.w3.org/1999/xlink" content-type="doi" xlink:type="simple">10.3897/zookeys.1224.138987.figure4</object-id><object-id xmlns:xlink="http://www.w3.org/1999/xlink" content-type="arpha" xlink:type="simple">0D80188D-55DA-574C-8D97-C73D6286B8FF</object-id><label>Figure 4.</label><caption><p><italic><tp:taxon-name><tp:taxon-name-part taxon-name-part-type="genus" reg="Yunohamella">Yunohamella</tp:taxon-name-part><tp:taxon-name-part taxon-name-part-type="species" reg="mohorovicici">mohorovicici</tp:taxon-name-part></tp:taxon-name></italic> R. Zhong, J. Liu &amp; Hu, sp. nov., left male palp. <bold>A</bold> prolateral view <bold>B</bold> ventral view <bold>C</bold> retrolateral view <bold>D</bold> expanded, ventral view. Scale bars: 0.2 mm. (Photos by Changhao Hu.)</p></caption><graphic xmlns:xlink="http://www.w3.org/1999/xlink" xlink:href="zookeys-1224-069_article-138987__-g004.jpg" position="float" orientation="portrait" xlink:type="simple" id="oo_1228694.jpg"><uri content-type="original_file" xlink:type="simple">https://binary.pensoft.net/fig/1228694</uri></graphic></fig><fig id="F5" position="float" orientation="portrait"><object-id xmlns:xlink="http://www.w3.org/1999/xlink" content-type="doi" xlink:type="simple">10.3897/zookeys.1224.138987.figure5</object-id><object-id xmlns:xlink="http://www.w3.org/1999/xlink" content-type="arpha" xlink:type="simple">A292E19A-087A-5D44-984D-07EF48312122</object-id><label>Figure 5.</label><caption><p><italic><tp:taxon-name><tp:taxon-name-part taxon-name-part-type="genus" reg="Yunohamella">Yunohamella</tp:taxon-name-part><tp:taxon-name-part taxon-name-part-type="species" reg="jiugongensis">jiugongensis</tp:taxon-name-part></tp:taxon-name></italic> (Liu &amp; Zhong, 2023) comb. nov., male. <bold>A</bold> habitus, dorsal view <bold>B</bold> habitus, ventral view <bold>C</bold> left palp, prolateral view <bold>D</bold> left palp, ventral view (arrow points to the sharp tooth-like apophysis on tegulum) <bold>E</bold> left palp, retrolateral view. Scale bars: 0.5 mm (<bold>A, B</bold>); 0.1 mm (<bold>C–E</bold>). (Photos by Yang Zhong.)</p></caption><graphic xmlns:xlink="http://www.w3.org/1999/xlink" xlink:href="zookeys-1224-069_article-138987__-g005.jpg" position="float" orientation="portrait" xlink:type="simple" id="oo_1228695.jpg"><uri content-type="original_file" xlink:type="simple">https://binary.pensoft.net/fig/1228695</uri></graphic></fig><p>Cymbium reniform. Cymbial hood tilted at 60°, almost ¼ length of cymbium. Subtegulum bowl-shaped. Tegulum with a narrow prolateral part and a large retrolateral part; retrolateral part with a thin area that holds embolic base; sperm duct narrowly n-shaped. Median apophysis small, almost ½ length of tegular apophysis. Tegular apophysis large, knife-shaped; length of tegular apophysis almost as long as width of bulb. Conductor sclerotized, with smooth end. Embolus corn-like, thick, and curved, with a tooth-shaped base (Fig. <xref ref-type="fig" rid="F4">4A–D</xref>).</p><p><bold>Female.</bold> Unknown.</p></tp:treatment-sec><tp:treatment-sec sec-type="distribution" id="SECID0EN1AE"><title>Distribution.</title><p>Known only from the type locality (Fig. <xref ref-type="fig" rid="F10">10</xref>).</p></tp:treatment-sec><tp:treatment-sec><!--Section generated to contain objects referenced in tp:taxon-treatment.--><fig id="F10" position="float" orientation="portrait"><object-id xmlns:xlink="http://www.w3.org/1999/xlink" content-type="doi" xlink:type="simple">10.3897/zookeys.1224.138987.figure10</object-id><object-id xmlns:xlink="http://www.w3.org/1999/xlink" content-type="arpha" xlink:type="simple">9B54C12B-BEE0-5800-9AEC-E4E02EDA87BB</object-id><label>Figure 10.</label><caption><p>The collection locality of <italic><tp:taxon-name><tp:taxon-name-part taxon-name-part-type="genus" reg="Yunohamella">Yunohamella</tp:taxon-name-part></tp:taxon-name></italic> spp. from Hubei Province, China. Black circle represents <italic><tp:taxon-name><tp:taxon-name-part taxon-name-part-type="genus" reg="Yunohamella">Y.</tp:taxon-name-part><tp:taxon-name-part taxon-name-part-type="species" reg="gutenbergi">gutenbergi</tp:taxon-name-part></tp:taxon-name></italic> R. Zhong, J. Liu &amp; Hu, sp. nov.; green circle represents <italic><tp:taxon-name><tp:taxon-name-part taxon-name-part-type="genus" reg="Yunohamella">Y.</tp:taxon-name-part><tp:taxon-name-part taxon-name-part-type="species" reg="mohorovicici">mohorovicici</tp:taxon-name-part></tp:taxon-name></italic> R. Zhong, J. Liu &amp; Hu, sp. nov.; red circle represents <italic><tp:taxon-name><tp:taxon-name-part taxon-name-part-type="genus" reg="Yunohamella">Y.</tp:taxon-name-part><tp:taxon-name-part taxon-name-part-type="species" reg="jiugongensis">jiugongensis</tp:taxon-name-part></tp:taxon-name></italic> (Liu &amp; Zhong, 2023) comb. nov.; orange circles represent <italic><tp:taxon-name><tp:taxon-name-part taxon-name-part-type="genus" reg="Yunohamella">Y.</tp:taxon-name-part><tp:taxon-name-part taxon-name-part-type="species" reg="lyrica">lyrica</tp:taxon-name-part></tp:taxon-name></italic> (Walckenaer, 1841).</p></caption><graphic xmlns:xlink="http://www.w3.org/1999/xlink" xlink:href="zookeys-1224-069_article-138987__-g010.jpg" position="float" orientation="portrait" xlink:type="simple" id="oo_1228700.jpg"><uri content-type="original_file" xlink:type="simple">https://binary.pensoft.net/fig/1228700</uri></graphic></fig></tp:treatment-sec><ref-list><ref id="B17"><mixed-citation xmlns:xlink="http://www.w3.org/1999/xlink" xlink:type="simple"><person-group><name name-style="western"><surname>Marusik</surname><given-names>YM</given-names></name><name name-style="western"><surname>Tsellarius</surname><given-names>AY</given-names></name></person-group> (<year>1986</year>) <article-title>New species of spiders of the genus <italic><tp:taxon-name><tp:taxon-name-part taxon-name-part-type="genus">Theridion</tp:taxon-name-part></tp:taxon-name></italic> (<tp:taxon-name><tp:taxon-name-part taxon-name-part-type="order">Aranei</tp:taxon-name-part></tp:taxon-name>, <tp:taxon-name><tp:taxon-name-part taxon-name-part-type="family">Theridiidae</tp:taxon-name-part></tp:taxon-name>) from Karelia.</article-title><source>Zoologicheskiĭ Zhurnal</source><volume>65</volume>: <fpage>1736</fpage>–<lpage>1738</lpage>.</mixed-citation></ref></ref-list></tp:taxon-treatment>
