# Supplementary material for: ﻿Taxonomic notes on the genus Yunohamella Yoshida, 2007 (Araneae, Theridiidae) from China, with two new species
Source: Zookeys. 2025 Jan 21;1224:69–85. doi: 10.3897/zookeys.1224.138987 (PMC11775576; doi:10.3897/zookeys.1224.138987)
Supplement: XML Treatment for Yunohamella jiugongensis [file zookeys.1224.138987-treatment4.xml]

<!DOCTYPE tp:taxon-treatment
  PUBLIC "-//TaxonX//DTD Taxonomic Treatment Publishing DTD v0 20100105//EN" "tax-treatment-NSO.dtd">
<tp:taxon-treatment xmlns:tp="http://www.plazi.org/taxpub"><tp:treatment-meta><kwd-group><label>Taxon classification</label><kwd>
                <named-content content-type="kingdom">Animalia</named-content>
              </kwd><kwd>
                <named-content content-type="order">Araneae</named-content>
              </kwd><kwd>
                <named-content content-type="family">Theridiidae</named-content>
              </kwd></kwd-group><mixed-citation publication-type="journal"><person-group><name><surname>Zhong</surname><given-names>Rui</given-names></name><name><surname>Zhong</surname><given-names>Yang</given-names></name><name><surname>Zhang</surname><given-names>He</given-names></name><name><surname>Liu</surname><given-names>Jie</given-names></name><name><surname>Liu</surname><given-names>Changyong</given-names></name><name><surname>Chen</surname><given-names>Kuai</given-names></name><name><surname>Hu</surname><given-names>Changhao</given-names></name></person-group><article-title>﻿Taxonomic notes on the genus <italic><tp:taxon-name><tp:taxon-name-part taxon-name-part-type="genus" reg="Yunohamella">Yunohamella</tp:taxon-name-part></tp:taxon-name></italic> Yoshida, 2007 (<tp:taxon-name><tp:taxon-name-part taxon-name-part-type="order">Araneae</tp:taxon-name-part></tp:taxon-name>, <tp:taxon-name><tp:taxon-name-part taxon-name-part-type="family">Theridiidae</tp:taxon-name-part></tp:taxon-name>) from China, with two new species</article-title><source>Zookeys</source><day>21</day><month>01</month><year>2025</year><volume>1224</volume><fpage>69</fpage><lpage>85</lpage><pub-id pub-id-type="doi">10.3897/zookeys.1224.138987</pub-id></mixed-citation></tp:treatment-meta><tp:nomenclature><label>﻿</label><tp:taxon-name>
              <object-id xmlns:xlink="http://www.w3.org/1999/xlink" content-type="arpha" xlink:type="simple">03DF88AD-1C53-560A-A686-5A5E65F05E7E</object-id>
              <tp:taxon-name-part taxon-name-part-type="genus" reg="Yunohamella">Yunohamella</tp:taxon-name-part>
              <tp:taxon-name-part taxon-name-part-type="species" reg="jiugongensis">jiugongensis</tp:taxon-name-part>
            </tp:taxon-name><tp:taxon-authority>(Liu &amp; Zhong, 2023)</tp:taxon-authority><tp:taxon-status xmlns:xlink="http://www.w3.org/1999/xlink" xlink:type="simple">comb. nov.</tp:taxon-status><xref ref-type="fig" rid="F5">Figs 5</xref><xref ref-type="fig" rid="F6">, 6</xref><xref ref-type="fig" rid="F10">, 10</xref><tp:nomenclature-citation-list><tp:nomenclature-citation><tp:taxon-name>
                  <tp:taxon-name-part taxon-name-part-type="genus" reg="Cryptachaea">Cryptachaea</tp:taxon-name-part>
                  <tp:taxon-name-part taxon-name-part-type="species" reg="jiugongensis">jiugongensis</tp:taxon-name-part>
                </tp:taxon-name><comment>Liu and Zhong in <xref ref-type="bibr" rid="B15">Liu et al. 2023</xref>: 98, figs 1A–F, 2A–E.</comment></tp:nomenclature-citation></tp:nomenclature-citation-list></tp:nomenclature><tp:treatment-sec sec-type="type material" id="SECID0E23AE"><title>Type material</title><p>(examined). <bold><italic>Holotype</italic></bold> • male: China, Hubei Province: Xianning City, Jiugongshan National Nature Reserve, Yunzhonghu scenic spot; <named-content xmlns:xlink="http://www.w3.org/1999/xlink" content-type="dwc:verbatimCoordinates" xlink:type="simple"><named-content content-type="geo-json" specific-use="{&#34;type&#34;:&#34;Point&#34;,&#34;coordinates&#34;:[114.650000,29.390000]}" id="NCID0EH4AE" xlink:type="simple">29.39°N, 114.65°E</named-content></named-content>; elev. 1230 m; 27 June 2021; Yang Zhong, Feng Lu, Han Dong &amp; Jiangwei Zheng leg. (<named-content xmlns:xlink="http://www.w3.org/1999/xlink" content-type="dwc:institutional_code" xlink:title="Hubei University of Science and Technology" xlink:href="http://grbio.org/institution/hubei-university" xlink:type="simple">HUST</named-content>, ZY2024001). <bold><italic>Paratypes</italic></bold> • 2 females, same data as holotype (<named-content xmlns:xlink="http://www.w3.org/1999/xlink" content-type="dwc:institutional_code" xlink:title="Hubei University of Science and Technology" xlink:href="http://grbio.org/institution/hubei-university" xlink:type="simple">HUST</named-content>, ZY2024002).</p></tp:treatment-sec><tp:treatment-sec sec-type="diagnosis" id="SECID0EZ4AE"><title>Diagnosis.</title><p>For males, see the above diagnosis under <italic><tp:taxon-name><tp:taxon-name-part taxon-name-part-type="genus" reg="Yunohamella">Y.</tp:taxon-name-part><tp:taxon-name-part taxon-name-part-type="species" reg="mohorovicici">mohorovicici</tp:taxon-name-part></tp:taxon-name></italic> sp. nov. Males of <italic><tp:taxon-name><tp:taxon-name-part taxon-name-part-type="genus" reg="Yunohamella">Y.</tp:taxon-name-part><tp:taxon-name-part taxon-name-part-type="species" reg="jiugongensis">jiugongensis</tp:taxon-name-part></tp:taxon-name></italic> comb. nov. are also similar to those of <italic><tp:taxon-name><tp:taxon-name-part taxon-name-part-type="genus" reg="Yunohamella">Y.</tp:taxon-name-part><tp:taxon-name-part taxon-name-part-type="species" reg="palmgreni">palmgreni</tp:taxon-name-part></tp:taxon-name></italic> (compare Fig. <xref ref-type="fig" rid="F5">5C–E</xref> with <xref ref-type="bibr" rid="B17">Marusik and Tsellarius 1986</xref>: figs 1, 2) in having an n-shaped sperm duct on the tegulum and a thick embolus, but <italic><tp:taxon-name><tp:taxon-name-part taxon-name-part-type="genus" reg="Yunohamella">Y.</tp:taxon-name-part><tp:taxon-name-part taxon-name-part-type="species" reg="jiugongensis">jiugongensis</tp:taxon-name-part></tp:taxon-name></italic> comb. nov. can be distinguished from <italic><tp:taxon-name><tp:taxon-name-part taxon-name-part-type="genus" reg="Yunohamella">Y.</tp:taxon-name-part><tp:taxon-name-part taxon-name-part-type="species" reg="palmgreni">palmgreni</tp:taxon-name-part></tp:taxon-name></italic> by the following: conductor arising from the retrolateral part of the tegulum at the 2 o’clock position; and embolus curved (vs conductor arising from the retrolateral part of tegulum at the 12 o’clock position and embolus straight in <italic><tp:taxon-name><tp:taxon-name-part taxon-name-part-type="genus" reg="Yunohamella">Y.</tp:taxon-name-part><tp:taxon-name-part taxon-name-part-type="species" reg="palmgreni">palmgreni</tp:taxon-name-part></tp:taxon-name></italic>). Females of <italic><tp:taxon-name><tp:taxon-name-part taxon-name-part-type="genus" reg="Yunohamella">Y.</tp:taxon-name-part><tp:taxon-name-part taxon-name-part-type="species" reg="jiugongensis">jiugongensis</tp:taxon-name-part></tp:taxon-name></italic> comb. nov. are similar to those of <italic><tp:taxon-name><tp:taxon-name-part taxon-name-part-type="genus" reg="Yunohamella">Y.</tp:taxon-name-part><tp:taxon-name-part taxon-name-part-type="species" reg="serpatusa">serpatusa</tp:taxon-name-part></tp:taxon-name></italic> (Guan &amp; Zhu, 1993) (compare Fig. <xref ref-type="fig" rid="F6">6C, D</xref> with <xref ref-type="bibr" rid="B5">Esyunin and Efimik 1996</xref>: figs 3–5) in having a blunt scapus and the copulatory ducts almost as long as the diameter of the spermathecae, but <italic><tp:taxon-name><tp:taxon-name-part taxon-name-part-type="genus" reg="Yunohamella">Y.</tp:taxon-name-part><tp:taxon-name-part taxon-name-part-type="species" reg="jiugongensis">jiugongensis</tp:taxon-name-part></tp:taxon-name></italic> comb. nov. can be distinguished from <italic><tp:taxon-name><tp:taxon-name-part taxon-name-part-type="genus" reg="Yunohamella">Y.</tp:taxon-name-part><tp:taxon-name-part taxon-name-part-type="species" reg="serpatusa">serpatusa</tp:taxon-name-part></tp:taxon-name></italic> by the parallel copulatory ducts (vs not parallel in <italic><tp:taxon-name><tp:taxon-name-part taxon-name-part-type="genus" reg="Yunohamella">Y.</tp:taxon-name-part><tp:taxon-name-part taxon-name-part-type="species" reg="serpatusa">serpatusa</tp:taxon-name-part></tp:taxon-name></italic>). Females of <italic><tp:taxon-name><tp:taxon-name-part taxon-name-part-type="genus" reg="Yunohamella">Y.</tp:taxon-name-part><tp:taxon-name-part taxon-name-part-type="species" reg="jiugongensis">jiugongensis</tp:taxon-name-part></tp:taxon-name></italic> comb. nov. are also similar to those of <italic><tp:taxon-name><tp:taxon-name-part taxon-name-part-type="genus" reg="Yunohamella">Y.</tp:taxon-name-part><tp:taxon-name-part taxon-name-part-type="species" reg="yunohamensis">yunohamensis</tp:taxon-name-part></tp:taxon-name></italic> (Bösenberg &amp; Strand, 1906) (compare Fig. <xref ref-type="fig" rid="F6">6C–D</xref> with <xref ref-type="bibr" rid="B21">Yoshida 2003</xref>: figs 233, 234) in having a scapus and copulatory ducts almost as long as the diameter of the spermathecae, but <italic><tp:taxon-name><tp:taxon-name-part taxon-name-part-type="genus" reg="Yunohamella">Y.</tp:taxon-name-part><tp:taxon-name-part taxon-name-part-type="species" reg="jiugongensis">jiugongensis</tp:taxon-name-part></tp:taxon-name></italic> comb. nov. can be distinguished from <italic><tp:taxon-name><tp:taxon-name-part taxon-name-part-type="genus" reg="Yunohamella">Y.</tp:taxon-name-part><tp:taxon-name-part taxon-name-part-type="species" reg="yunohamensis">yunohamensis</tp:taxon-name-part></tp:taxon-name></italic> by having an obtuse scapus and straight, parallel copulatory ducts (vs scapus with two rounded ends and copulatory ducts curved and not parallel in <italic><tp:taxon-name><tp:taxon-name-part taxon-name-part-type="genus" reg="Yunohamella">Y.</tp:taxon-name-part><tp:taxon-name-part taxon-name-part-type="species" reg="yunohamensis">yunohamensis</tp:taxon-name-part></tp:taxon-name></italic>).</p><fig id="F6" position="float" orientation="portrait"><object-id xmlns:xlink="http://www.w3.org/1999/xlink" content-type="doi" xlink:type="simple">10.3897/zookeys.1224.138987.figure6</object-id><object-id xmlns:xlink="http://www.w3.org/1999/xlink" content-type="arpha" xlink:type="simple">B2D2A2C0-2CDE-5F82-85A4-319F921BC411</object-id><label>Figure 6.</label><caption><p><italic><tp:taxon-name><tp:taxon-name-part taxon-name-part-type="genus" reg="Yunohamella">Yunohamella</tp:taxon-name-part><tp:taxon-name-part taxon-name-part-type="species" reg="jiugongensis">jiugongensis</tp:taxon-name-part></tp:taxon-name></italic> (Liu &amp; Zhong, 2023) comb. nov., female. <bold>A</bold> habitus, dorsal view <bold>B</bold> habitus, ventral view <bold>C</bold> epigyne, ventral view <bold>D</bold> vulva, dorsal view. Scale bars: 0.5 mm (<bold>A, B</bold>); 0.1 mm (<bold>C, D</bold>). (Photos by Yang Zhong.)</p></caption><graphic xmlns:xlink="http://www.w3.org/1999/xlink" xlink:href="zookeys-1224-069_article-138987__-g006.jpg" position="float" orientation="portrait" xlink:type="simple" id="oo_1228696.jpg"><uri content-type="original_file" xlink:type="simple">https://binary.pensoft.net/fig/1228696</uri></graphic></fig></tp:treatment-sec><tp:treatment-sec sec-type="redescription" id="SECID0EMFAG"><title>Redescription.</title><p>Male, measurements: total length 1.77. Carapace 0.88 long, 0.76 wide. Abdomen 0.89 long, 0.77 wide. Eyes: <abbrev xmlns:xlink="http://www.w3.org/1999/xlink" xlink:title="anterior median eye" id="ABBRID0ESFAG" xlink:type="simple">AME</abbrev> 0.10, <abbrev xmlns:xlink="http://www.w3.org/1999/xlink" xlink:title="anterior lateral eye" id="ABBRID0EWFAG" xlink:type="simple">ALE</abbrev> 0.06, <abbrev xmlns:xlink="http://www.w3.org/1999/xlink" xlink:title="posterior median eye" id="ABBRID0E1FAG" xlink:type="simple">PME</abbrev> 0.08, <abbrev xmlns:xlink="http://www.w3.org/1999/xlink" xlink:title="posterior lateral eye" id="ABBRID0E5FAG" xlink:type="simple">PLE</abbrev> 0.07, <abbrev xmlns:xlink="http://www.w3.org/1999/xlink" xlink:title="anterior median eye" id="ABBRID0ECGAG" xlink:type="simple">AME</abbrev>–<abbrev xmlns:xlink="http://www.w3.org/1999/xlink" xlink:title="anterior median eye" id="ABBRID0EGGAG" xlink:type="simple">AME</abbrev> 0.06, <abbrev xmlns:xlink="http://www.w3.org/1999/xlink" xlink:title="anterior median eye" id="ABBRID0EKGAG" xlink:type="simple">AME</abbrev>–<abbrev xmlns:xlink="http://www.w3.org/1999/xlink" xlink:title="anterior lateral eye" id="ABBRID0EOGAG" xlink:type="simple">ALE</abbrev> 0.03, <abbrev xmlns:xlink="http://www.w3.org/1999/xlink" xlink:title="posterior median eye" id="ABBRID0ESGAG" xlink:type="simple">PME</abbrev>–<abbrev xmlns:xlink="http://www.w3.org/1999/xlink" xlink:title="posterior median eye" id="ABBRID0EWGAG" xlink:type="simple">PME</abbrev> 0.06, <abbrev xmlns:xlink="http://www.w3.org/1999/xlink" xlink:title="posterior median eye" id="ABBRID0E1GAG" xlink:type="simple">PME</abbrev>–<abbrev xmlns:xlink="http://www.w3.org/1999/xlink" xlink:title="posterior lateral eye" id="ABBRID0E5GAG" xlink:type="simple">PLE</abbrev> 0.02, <abbrev xmlns:xlink="http://www.w3.org/1999/xlink" xlink:title="anterior lateral eye" id="ABBRID0ECHAG" xlink:type="simple">ALE</abbrev>–<abbrev xmlns:xlink="http://www.w3.org/1999/xlink" xlink:title="posterior lateral eye" id="ABBRID0EGHAG" xlink:type="simple">PLE</abbrev> 0.02. Measurements of legs [legs I and IV missing]: II 3.36 (0.86, 0.30, 0.79, 0.93, 0.48), III 2.14 (0.67, 0.20, 0.38, 0.55, 0.34).</p><p>Carapace light brown, with black radial furrow. Sternum shaped like an inverted triangle and light brown. Chelicerae, labium, and endites brown. Legs yellow to orange. Abdomen black, with long hairs; dorsum with a grey longitudinal mark and some white spots; posterior dorsum with grey transverse marks; median band of ventral abdomen darker than the other bands. Spinnerets orange (Fig. <xref ref-type="fig" rid="F5">5A, B</xref>).</p><p>Subtegulum bowl-shaped. Tegulum with a narrow prolateral part and a large retrolateral part; retrolateral part with a thin area that holds embolic base; sperm duct narrowly n-shaped; tegulum with a sharp, tooth-like apophysis in ventral view. Median apophysis and tegular apophysis triangular in ventral view. Conductor sclerotized, with knife-shaped end. Embolus corn-like, thick, and curved (Fig. <xref ref-type="fig" rid="F5">5C–E</xref>).</p><p>Female, measurements: total length 3.53. Carapace 1.32 long, 1.16 wide. Abdomen 2.21 long, 1.81 wide. Eyes: <abbrev xmlns:xlink="http://www.w3.org/1999/xlink" xlink:title="anterior median eye" id="ABBRID0EYHAG" xlink:type="simple">AME</abbrev> 0.11, <abbrev xmlns:xlink="http://www.w3.org/1999/xlink" xlink:title="anterior lateral eye" id="ABBRID0E3HAG" xlink:type="simple">ALE</abbrev> 0.11, <abbrev xmlns:xlink="http://www.w3.org/1999/xlink" xlink:title="posterior median eye" id="ABBRID0EAIAG" xlink:type="simple">PME</abbrev> 0.09, <abbrev xmlns:xlink="http://www.w3.org/1999/xlink" xlink:title="posterior lateral eye" id="ABBRID0EEIAG" xlink:type="simple">PLE</abbrev> 0.12, <abbrev xmlns:xlink="http://www.w3.org/1999/xlink" xlink:title="anterior median eye" id="ABBRID0EIIAG" xlink:type="simple">AME</abbrev>–<abbrev xmlns:xlink="http://www.w3.org/1999/xlink" xlink:title="anterior median eye" id="ABBRID0EMIAG" xlink:type="simple">AME</abbrev> 0.07, <abbrev xmlns:xlink="http://www.w3.org/1999/xlink" xlink:title="anterior median eye" id="ABBRID0EQIAG" xlink:type="simple">AME</abbrev>–<abbrev xmlns:xlink="http://www.w3.org/1999/xlink" xlink:title="anterior lateral eye" id="ABBRID0EUIAG" xlink:type="simple">ALE</abbrev> 0.06, <abbrev xmlns:xlink="http://www.w3.org/1999/xlink" xlink:title="posterior median eye" id="ABBRID0EYIAG" xlink:type="simple">PME</abbrev>–<abbrev xmlns:xlink="http://www.w3.org/1999/xlink" xlink:title="posterior median eye" id="ABBRID0E3IAG" xlink:type="simple">PME</abbrev> 0.07, <abbrev xmlns:xlink="http://www.w3.org/1999/xlink" xlink:title="posterior median eye" id="ABBRID0EAJAG" xlink:type="simple">PME</abbrev>–<abbrev xmlns:xlink="http://www.w3.org/1999/xlink" xlink:title="posterior lateral eye" id="ABBRID0EEJAG" xlink:type="simple">PLE</abbrev> 0.06, <abbrev xmlns:xlink="http://www.w3.org/1999/xlink" xlink:title="anterior lateral eye" id="ABBRID0EIJAG" xlink:type="simple">ALE</abbrev>–<abbrev xmlns:xlink="http://www.w3.org/1999/xlink" xlink:title="posterior lateral eye" id="ABBRID0EMJAG" xlink:type="simple">PLE</abbrev> 0.02. Measurements of legs: I 7.90 (2.30, 0.42, 2.31, 2.09, 0.78), II 4.85 (1.45, 0.38, 1.22, 1.23, 0.57), III 3.08 (0.87, 0.26, 0.75, 0.66, 0.54), IV 5.56 (1.56, 0.53, 1.29, 1.51, 0.67). Leg formula: I-IV-II-III.</p><p>Carapace brown, with median band of carapace lighter than the rest of the carapace. Sternum brown. Abdomen light grey; dorsum with irregular black marks; posterior-lateral part of genital groove with black transverse bands, a rounded and two triangular black marks located around spinnerets. Other characters of habitus as for male (Fig. <xref ref-type="fig" rid="F6">6A, B</xref>).</p><p>Epigyne with a blunt scape; copulatory openings located medially at scape. Copulatory ducts straight and parallel, almost as long as diameter of spermathecae. Spermathecae spherical. Fertilization ducts thin, long, almost ½ diameter of spermathecae, and arising posteriorly from spermathecae (Fig. <xref ref-type="fig" rid="F6">6C, D</xref>).</p></tp:treatment-sec><tp:treatment-sec sec-type="natural history" id="SECID0E3JAG"><title>Natural history.</title><p>This species inhabits bushes.</p></tp:treatment-sec><tp:treatment-sec sec-type="comments" id="SECID0EBKAG"><title>Comments.</title><p>The justification for the removal of <italic><tp:taxon-name><tp:taxon-name-part taxon-name-part-type="genus" reg="Yunohamella">Y.</tp:taxon-name-part><tp:taxon-name-part taxon-name-part-type="species" reg="jiugongensis">jiugongensis</tp:taxon-name-part></tp:taxon-name></italic> comb. nov. from <italic><tp:taxon-name><tp:taxon-name-part taxon-name-part-type="genus" reg="Cryptachaea">Cryptachaea</tp:taxon-name-part></tp:taxon-name></italic> is supported by its distinct differences from diagnostic characteristics for <italic><tp:taxon-name><tp:taxon-name-part taxon-name-part-type="genus" reg="Cryptachaea">Cryptachaea</tp:taxon-name-part></tp:taxon-name></italic>, particularly the median apophysis attached to the embolus and the absence of a tegular apophysis, a defining character for the genus <italic><tp:taxon-name><tp:taxon-name-part taxon-name-part-type="genus" reg="Cryptachaea">Cryptachaea</tp:taxon-name-part></tp:taxon-name></italic> (<xref ref-type="bibr" rid="B23">Yoshida 2008</xref>; <xref ref-type="bibr" rid="B18">Rodrigues and Poeta 2015</xref>). In contrast, the male palp of <italic><tp:taxon-name><tp:taxon-name-part taxon-name-part-type="genus" reg="Yunohamella">Y.</tp:taxon-name-part><tp:taxon-name-part taxon-name-part-type="species" reg="jiugongensis">jiugongensis</tp:taxon-name-part></tp:taxon-name></italic> comb. nov. exhibits the presence of tegular apophysis. The species is placed into <italic><tp:taxon-name><tp:taxon-name-part taxon-name-part-type="genus" reg="Yunohamella">Yunohamella</tp:taxon-name-part></tp:taxon-name></italic> based on similarities of the palpal structures, specifically conductor conjugated with a large tegulum (Fig. <xref ref-type="fig" rid="F5">5C–E</xref>). This species also shares similarities in the epigynal structures with <italic><tp:taxon-name><tp:taxon-name-part taxon-name-part-type="genus" reg="Yunohamella">Yunohamella</tp:taxon-name-part></tp:taxon-name></italic>, specifically the presence of a blunt scapus (Fig. <xref ref-type="fig" rid="F6">6C, D</xref>), as well as similarities in the dark abdomen (Figs <xref ref-type="fig" rid="F5">5A, B</xref>, <xref ref-type="fig" rid="F6">6A, B</xref>). Consequently, we transfer <italic><tp:taxon-name><tp:taxon-name-part taxon-name-part-type="genus" reg="Cryptachaea">C.</tp:taxon-name-part><tp:taxon-name-part taxon-name-part-type="species" reg="jiugongensis">jiugongensis</tp:taxon-name-part></tp:taxon-name></italic> from <italic><tp:taxon-name><tp:taxon-name-part taxon-name-part-type="genus" reg="Cryptachaea">Cryptachaea</tp:taxon-name-part></tp:taxon-name></italic> to <italic><tp:taxon-name><tp:taxon-name-part taxon-name-part-type="genus" reg="Yunohamella">Yunohamella</tp:taxon-name-part></tp:taxon-name></italic> as a new combination.</p></tp:treatment-sec><tp:treatment-sec sec-type="distribution" id="SECID0ERNAG"><title>Distribution.</title><p>Known only from the type locality (Fig. <xref ref-type="fig" rid="F10">10</xref>).</p></tp:treatment-sec><tp:treatment-sec><!--Section generated to contain objects referenced in tp:taxon-treatment.--><fig id="F5" position="float" orientation="portrait"><object-id xmlns:xlink="http://www.w3.org/1999/xlink" content-type="doi" xlink:type="simple">10.3897/zookeys.1224.138987.figure5</object-id><object-id xmlns:xlink="http://www.w3.org/1999/xlink" content-type="arpha" xlink:type="simple">A292E19A-087A-5D44-984D-07EF48312122</object-id><label>Figure 5.</label><caption><p><italic><tp:taxon-name><tp:taxon-name-part taxon-name-part-type="genus" reg="Yunohamella">Yunohamella</tp:taxon-name-part><tp:taxon-name-part taxon-name-part-type="species" reg="jiugongensis">jiugongensis</tp:taxon-name-part></tp:taxon-name></italic> (Liu &amp; Zhong, 2023) comb. nov., male. <bold>A</bold> habitus, dorsal view <bold>B</bold> habitus, ventral view <bold>C</bold> left palp, prolateral view <bold>D</bold> left palp, ventral view (arrow points to the sharp tooth-like apophysis on tegulum) <bold>E</bold> left palp, retrolateral view. Scale bars: 0.5 mm (<bold>A, B</bold>); 0.1 mm (<bold>C–E</bold>). (Photos by Yang Zhong.)</p></caption><graphic xmlns:xlink="http://www.w3.org/1999/xlink" xlink:href="zookeys-1224-069_article-138987__-g005.jpg" position="float" orientation="portrait" xlink:type="simple" id="oo_1228695.jpg"><uri content-type="original_file" xlink:type="simple">https://binary.pensoft.net/fig/1228695</uri></graphic></fig><fig id="F10" position="float" orientation="portrait"><object-id xmlns:xlink="http://www.w3.org/1999/xlink" content-type="doi" xlink:type="simple">10.3897/zookeys.1224.138987.figure10</object-id><object-id xmlns:xlink="http://www.w3.org/1999/xlink" content-type="arpha" xlink:type="simple">9B54C12B-BEE0-5800-9AEC-E4E02EDA87BB</object-id><label>Figure 10.</label><caption><p>The collection locality of <italic><tp:taxon-name><tp:taxon-name-part taxon-name-part-type="genus" reg="Yunohamella">Yunohamella</tp:taxon-name-part></tp:taxon-name></italic> spp. from Hubei Province, China. Black circle represents <italic><tp:taxon-name><tp:taxon-name-part taxon-name-part-type="genus" reg="Yunohamella">Y.</tp:taxon-name-part><tp:taxon-name-part taxon-name-part-type="species" reg="gutenbergi">gutenbergi</tp:taxon-name-part></tp:taxon-name></italic> R. Zhong, J. Liu &amp; Hu, sp. nov.; green circle represents <italic><tp:taxon-name><tp:taxon-name-part taxon-name-part-type="genus" reg="Yunohamella">Y.</tp:taxon-name-part><tp:taxon-name-part taxon-name-part-type="species" reg="mohorovicici">mohorovicici</tp:taxon-name-part></tp:taxon-name></italic> R. Zhong, J. Liu &amp; Hu, sp. nov.; red circle represents <italic><tp:taxon-name><tp:taxon-name-part taxon-name-part-type="genus" reg="Yunohamella">Y.</tp:taxon-name-part><tp:taxon-name-part taxon-name-part-type="species" reg="jiugongensis">jiugongensis</tp:taxon-name-part></tp:taxon-name></italic> (Liu &amp; Zhong, 2023) comb. nov.; orange circles represent <italic><tp:taxon-name><tp:taxon-name-part taxon-name-part-type="genus" reg="Yunohamella">Y.</tp:taxon-name-part><tp:taxon-name-part taxon-name-part-type="species" reg="lyrica">lyrica</tp:taxon-name-part></tp:taxon-name></italic> (Walckenaer, 1841).</p></caption><graphic xmlns:xlink="http://www.w3.org/1999/xlink" xlink:href="zookeys-1224-069_article-138987__-g010.jpg" position="float" orientation="portrait" xlink:type="simple" id="oo_1228700.jpg"><uri content-type="original_file" xlink:type="simple">https://binary.pensoft.net/fig/1228700</uri></graphic></fig></tp:treatment-sec><ref-list><ref id="B15"><mixed-citation xmlns:xlink="http://www.w3.org/1999/xlink" xlink:type="simple"><person-group><name name-style="western"><surname>Liu</surname><given-names>H</given-names></name><name name-style="western"><surname>Zheng</surname><given-names>MY</given-names></name><name name-style="western"><surname>Cheng</surname><given-names>F</given-names></name><name name-style="western"><surname>Zhong</surname><given-names>Y</given-names></name></person-group> (<year>2023</year>) <article-title>A new <italic><tp:taxon-name><tp:taxon-name-part taxon-name-part-type="genus">Cryptachaea</tp:taxon-name-part></tp:taxon-name></italic> species from Jiugong Mountains (<tp:taxon-name><tp:taxon-name-part taxon-name-part-type="family">Theridiidae</tp:taxon-name-part></tp:taxon-name>: <tp:taxon-name><tp:taxon-name-part taxon-name-part-type="subfamily">Theridiinae</tp:taxon-name-part></tp:taxon-name>).</article-title><source>Acta Arachnologica Sinica</source><volume>32</volume>(<issue>2</issue>): <fpage>98</fpage>–<lpage>101</lpage>. <ext-link xlink:href="10.3969/j.issn.1005-9628.2023.02.006" ext-link-type="doi" xlink:type="simple">https://doi.org/10.3969/j.issn.1005-9628.2023.02.006</ext-link></mixed-citation></ref><ref id="B17"><mixed-citation xmlns:xlink="http://www.w3.org/1999/xlink" xlink:type="simple"><person-group><name name-style="western"><surname>Marusik</surname><given-names>YM</given-names></name><name name-style="western"><surname>Tsellarius</surname><given-names>AY</given-names></name></person-group> (<year>1986</year>) <article-title>New species of spiders of the genus <italic><tp:taxon-name><tp:taxon-name-part taxon-name-part-type="genus">Theridion</tp:taxon-name-part></tp:taxon-name></italic> (<tp:taxon-name><tp:taxon-name-part taxon-name-part-type="order">Aranei</tp:taxon-name-part></tp:taxon-name>, <tp:taxon-name><tp:taxon-name-part taxon-name-part-type="family">Theridiidae</tp:taxon-name-part></tp:taxon-name>) from Karelia.</article-title><source>Zoologicheskiĭ Zhurnal</source><volume>65</volume>: <fpage>1736</fpage>–<lpage>1738</lpage>.</mixed-citation></ref><ref id="B5"><mixed-citation xmlns:xlink="http://www.w3.org/1999/xlink" xlink:type="simple"><person-group><name name-style="western"><surname>Esyunin</surname><given-names>SL</given-names></name><name name-style="western"><surname>Efimik</surname><given-names>VE</given-names></name></person-group> (<year>1996</year>) <article-title>A new species of the genus <italic><tp:taxon-name><tp:taxon-name-part taxon-name-part-type="genus">Theridion</tp:taxon-name-part></tp:taxon-name></italic> (<tp:taxon-name><tp:taxon-name-part taxon-name-part-type="order">Aranei</tp:taxon-name-part></tp:taxon-name>, <tp:taxon-name><tp:taxon-name-part taxon-name-part-type="family">Theridiidae</tp:taxon-name-part></tp:taxon-name>) from the Urals.</article-title><source>Zoologicheskiĭ Zhurnal</source><volume>75</volume>: <fpage>1275</fpage>–<lpage>1277</lpage>.</mixed-citation></ref><ref id="B21"><mixed-citation xmlns:xlink="http://www.w3.org/1999/xlink" xlink:type="simple"><person-group><name name-style="western"><surname>Yoshida</surname><given-names>H</given-names></name></person-group> (<year>2003</year>) The spider family <tp:taxon-name><tp:taxon-name-part taxon-name-part-type="family">Theridiidae</tp:taxon-name-part></tp:taxon-name> (<tp:taxon-name><tp:taxon-name-part taxon-name-part-type="class">Arachnida</tp:taxon-name-part></tp:taxon-name>: <tp:taxon-name><tp:taxon-name-part taxon-name-part-type="order">Araneae</tp:taxon-name-part></tp:taxon-name>) from Japan. Arachnological Society of Japan, 224 pp.</mixed-citation></ref><ref id="B23"><mixed-citation xmlns:xlink="http://www.w3.org/1999/xlink" xlink:type="simple"><person-group><name name-style="western"><surname>Yoshida</surname><given-names>H</given-names></name></person-group> (<year>2008</year>) <article-title>A revision of the genus <tp:taxon-name><tp:taxon-name-part taxon-name-part-type="genus">Achaearanea</tp:taxon-name-part></tp:taxon-name> (<tp:taxon-name><tp:taxon-name-part taxon-name-part-type="order">Araneae</tp:taxon-name-part></tp:taxon-name>: <tp:taxon-name><tp:taxon-name-part taxon-name-part-type="family">Theridiidae</tp:taxon-name-part></tp:taxon-name>).</article-title><source>Acta Arachnologica</source><volume>57</volume>(<issue>1</issue>): <fpage>37</fpage>–<lpage>40</lpage>. <ext-link xlink:href="10.2476/asjaa.57.37" ext-link-type="doi" xlink:type="simple">https://doi.org/10.2476/asjaa.57.37</ext-link></mixed-citation></ref><ref id="B18"><mixed-citation xmlns:xlink="http://www.w3.org/1999/xlink" xlink:type="simple"><person-group><name name-style="western"><surname>Rodrigues</surname><given-names>ENL</given-names></name><name name-style="western"><surname>Poeta</surname><given-names>MRM</given-names></name></person-group> (<year>2015</year>) <article-title>Twelve new Neotropical species of the spider genus <italic><tp:taxon-name><tp:taxon-name-part taxon-name-part-type="genus">Cryptachaea</tp:taxon-name-part></tp:taxon-name></italic> (<tp:taxon-name><tp:taxon-name-part taxon-name-part-type="order">Araneae</tp:taxon-name-part></tp:taxon-name>: <tp:taxon-name><tp:taxon-name-part taxon-name-part-type="family">Theridiidae</tp:taxon-name-part></tp:taxon-name>).</article-title><source>Journal of Arachnology</source><volume>43</volume>(<issue>1</issue>): <fpage>26</fpage>–<lpage>33</lpage>. <ext-link xlink:href="10.1636/K14-47.1" ext-link-type="doi" xlink:type="simple">https://doi.org/10.1636/K14-47.1</ext-link></mixed-citation></ref></ref-list></tp:taxon-treatment>
