# Supplementary material for: ﻿Taxonomic notes on the genus Yunohamella Yoshida, 2007 (Araneae, Theridiidae) from China, with two new species
Source: Zookeys. 2025 Jan 21;1224:69–85. doi: 10.3897/zookeys.1224.138987 (PMC11775576; doi:10.3897/zookeys.1224.138987)
Supplement: XML Treatment for Yunohamella lyrica [file zookeys.1224.138987-treatment5.xml]

<!DOCTYPE tp:taxon-treatment
  PUBLIC "-//TaxonX//DTD Taxonomic Treatment Publishing DTD v0 20100105//EN" "tax-treatment-NSO.dtd">
<tp:taxon-treatment xmlns:tp="http://www.plazi.org/taxpub"><tp:treatment-meta><kwd-group><label>Taxon classification</label><kwd>
                <named-content content-type="kingdom">Animalia</named-content>
              </kwd><kwd>
                <named-content content-type="order">Araneae</named-content>
              </kwd><kwd>
                <named-content content-type="family">Theridiidae</named-content>
              </kwd></kwd-group><mixed-citation publication-type="journal"><person-group><name><surname>Zhong</surname><given-names>Rui</given-names></name><name><surname>Zhong</surname><given-names>Yang</given-names></name><name><surname>Zhang</surname><given-names>He</given-names></name><name><surname>Liu</surname><given-names>Jie</given-names></name><name><surname>Liu</surname><given-names>Changyong</given-names></name><name><surname>Chen</surname><given-names>Kuai</given-names></name><name><surname>Hu</surname><given-names>Changhao</given-names></name></person-group><article-title>﻿Taxonomic notes on the genus <italic><tp:taxon-name><tp:taxon-name-part taxon-name-part-type="genus" reg="Yunohamella">Yunohamella</tp:taxon-name-part></tp:taxon-name></italic> Yoshida, 2007 (<tp:taxon-name><tp:taxon-name-part taxon-name-part-type="order">Araneae</tp:taxon-name-part></tp:taxon-name>, <tp:taxon-name><tp:taxon-name-part taxon-name-part-type="family">Theridiidae</tp:taxon-name-part></tp:taxon-name>) from China, with two new species</article-title><source>Zookeys</source><day>21</day><month>01</month><year>2025</year><volume>1224</volume><fpage>69</fpage><lpage>85</lpage><pub-id pub-id-type="doi">10.3897/zookeys.1224.138987</pub-id></mixed-citation></tp:treatment-meta><tp:nomenclature><label>﻿</label><tp:taxon-name>
              <object-id xmlns:xlink="http://www.w3.org/1999/xlink" content-type="arpha" xlink:type="simple">04FE2A05-1C73-5331-899C-DABEDE93DFB5</object-id>
              <tp:taxon-name-part taxon-name-part-type="genus" reg="Yunohamella">Yunohamella</tp:taxon-name-part>
              <tp:taxon-name-part taxon-name-part-type="species" reg="lyrica">lyrica</tp:taxon-name-part>
            </tp:taxon-name><tp:taxon-authority>(Walckenaer, 1841)</tp:taxon-authority><xref ref-type="fig" rid="F7">Figs 7</xref><xref ref-type="fig" rid="F8">, 8</xref><xref ref-type="fig" rid="F9">, 9</xref><xref ref-type="fig" rid="F10">, 10</xref><tp:nomenclature-citation-list><tp:nomenclature-citation><tp:taxon-name>
                  <tp:taxon-name-part taxon-name-part-type="genus" reg="Theridion">Theridion</tp:taxon-name-part>
                  <tp:taxon-name-part taxon-name-part-type="species" reg="lyricum">lyricum</tp:taxon-name-part>
                </tp:taxon-name><comment>Walckenaer, 1841: 288; Archer 1946: 43; <xref ref-type="bibr" rid="B13">Levi 1957</xref>: 89, figs 322–323, 329–331; Yoshida 1987: 13, figs 1, 2; Yoshida 1989: 318, fig. 4P–R; Chikuni 1989: 44, fig. 64; Kim and Kim 2001: 155, fig. 2A–I; Namkung 2002: 96, fig. 13.14a, b; Paquin and Dupérré 2003: 223, figs 2494–2496.</comment></tp:nomenclature-citation><tp:nomenclature-citation><tp:taxon-name>
                  <tp:taxon-name-part taxon-name-part-type="genus" reg="Theridion">Theridion</tp:taxon-name-part>
                  <tp:taxon-name-part taxon-name-part-type="species" reg="lyra">lyra</tp:taxon-name-part>
                </tp:taxon-name><comment>Hentz, 1850: 279, pl. 9, fig. 21; Keyserling 1884: 50, pl. 2, fig. 28; <xref ref-type="bibr" rid="B8">Kaston 1948</xref>: 106, figs 132, 153, 154.</comment></tp:nomenclature-citation><tp:nomenclature-citation><tp:taxon-name>
                  <tp:taxon-name-part taxon-name-part-type="genus" reg="Theridion">Theridion</tp:taxon-name-part>
                  <tp:taxon-name-part taxon-name-part-type="species" reg="kentuckyense">kentuckyense</tp:taxon-name-part>
                </tp:taxon-name><comment>Keyserling, 1884: 78, pl. 4, fig. 47; Banks 1892: 30, pl. 5, fig. 43; Emerton 1909: 180, pl. 1, fig. 6.</comment></tp:nomenclature-citation><tp:nomenclature-citation><tp:taxon-name>
                  <tp:taxon-name-part taxon-name-part-type="genus" reg="Theridion">Theridion</tp:taxon-name-part>
                  <tp:taxon-name-part taxon-name-part-type="species" reg="mneon">mneon</tp:taxon-name-part>
                </tp:taxon-name><comment>Bösenberg &amp; Strand, 1906: 142, pl. 12, fig. 286.</comment></tp:nomenclature-citation><tp:nomenclature-citation><tp:taxon-name>
                  <tp:taxon-name-part taxon-name-part-type="genus" reg="Allotheridion">Allotheridion</tp:taxon-name-part>
                  <tp:taxon-name-part taxon-name-part-type="species" reg="lyricum">lyricum</tp:taxon-name-part>
                </tp:taxon-name><comment>: Archer 1950: 20.</comment></tp:nomenclature-citation><tp:nomenclature-citation><tp:taxon-name>
                  <tp:taxon-name-part taxon-name-part-type="genus" reg="Takayus">Takayus</tp:taxon-name-part>
                  <tp:taxon-name-part taxon-name-part-type="species" reg="lyricus">lyricus</tp:taxon-name-part>
                </tp:taxon-name><comment>: <xref ref-type="bibr" rid="B20">Yoshida 2001</xref>: 167; Namkung 2003: 98, fig. 13.14a, b; <xref ref-type="bibr" rid="B21">Yoshida 2003</xref>: 97, figs 239–242, 530.</comment></tp:nomenclature-citation><tp:nomenclature-citation><tp:taxon-name>
                  <tp:taxon-name-part taxon-name-part-type="genus" reg="Keijia">Keijia</tp:taxon-name-part>
                  <tp:taxon-name-part taxon-name-part-type="species" reg="mneon">mneon</tp:taxon-name-part>
                </tp:taxon-name><comment>: <xref ref-type="bibr" rid="B20">Yoshida 2001</xref>: 172.</comment></tp:nomenclature-citation><tp:nomenclature-citation><tp:taxon-name>
                  <tp:taxon-name-part taxon-name-part-type="genus" reg="Yunohamella">Yunohamella</tp:taxon-name-part>
                  <tp:taxon-name-part taxon-name-part-type="species" reg="lyrica">lyrica</tp:taxon-name-part>
                </tp:taxon-name><comment><xref ref-type="bibr" rid="B22">Yoshida 2007</xref>: 69; Yoshida 2009: 372, figs 149, 150; <xref ref-type="bibr" rid="B11">Lee and Kim 2021</xref>: 166, fig. 4A; <xref ref-type="bibr" rid="B9">Kim 2021</xref>: 172, fig. 75A–D.</comment></tp:nomenclature-citation><tp:nomenclature-citation><tp:taxon-name>
                  <tp:taxon-name-part taxon-name-part-type="genus" reg="Platnickina">Platnickina</tp:taxon-name-part>
                  <tp:taxon-name-part taxon-name-part-type="species" reg="mneon">mneon</tp:taxon-name-part>
                </tp:taxon-name><comment>: Koçak and Kemal 2008: 3; Ono 2011: 452; <xref ref-type="bibr" rid="B4">Dupérré 2023</xref>: 231, fig. 73A–C. Syn. nov.</comment></tp:nomenclature-citation></tp:nomenclature-citation-list></tp:nomenclature><tp:treatment-sec sec-type="material" id="SECID0EGUAG"><title>Material examined.</title><p>• 2 males, 4 females: China Hubei Province: Enshi Tujia and Miao Autonomous Prefecture, Xuan’en County, Qizimeishan National Nature Reserve, Chunmuying Town, Xiaoshui Cave; <named-content xmlns:xlink="http://www.w3.org/1999/xlink" content-type="dwc:verbatimCoordinates" xlink:type="simple"><named-content content-type="geo-json" specific-use="{&#34;type&#34;:&#34;Point&#34;,&#34;coordinates&#34;:[109.780000,30.020000]}" id="NCID0EPUAG" xlink:type="simple">30.02°N, 109.78°E</named-content></named-content>; elev. 1777 m; 1 June 2024; Changhao Hu &amp; Mian Wei leg. (<abbrev xmlns:xlink="http://www.w3.org/1999/xlink" content-type="institution" xlink:title="Centre for Behavioral Ecology and Evolution" id="ABBRID0EUUAG" xlink:type="simple">CBEE</abbrev>, QZMS04713, QZMS04714, QZMS04751–QZMS04754). • 2 females: Enshi Tujia and Miao Autonomous Prefecture, Xuan’en County, Qizimeishan National Nature Reserve, Chunmuying Town, Xiaoshui Cave; <named-content xmlns:xlink="http://www.w3.org/1999/xlink" content-type="dwc:verbatimCoordinates" xlink:type="simple"><named-content content-type="geo-json" specific-use="{&#34;type&#34;:&#34;Point&#34;,&#34;coordinates&#34;:[109.780000,30.020000]}" id="NCID0E3UAG" xlink:type="simple">30.02°N, 109.78°E</named-content></named-content>; elev. 1777 m; 12 July 2023; Changhao Hu &amp; Mian Wei leg. (<abbrev xmlns:xlink="http://www.w3.org/1999/xlink" content-type="institution" xlink:title="Centre for Behavioral Ecology and Evolution" id="ABBRID0EBVAG" xlink:type="simple">CBEE</abbrev>, QZMS02405, QZMS02406). • 1 female: Enshi Tujia and Miao Autonomous Prefecture, Xuan’en County, Qizimeishan National Nature Reserve, Chunmuying Town, Shaiping Village; <named-content xmlns:xlink="http://www.w3.org/1999/xlink" content-type="dwc:verbatimCoordinates" xlink:type="simple"><named-content content-type="geo-json" specific-use="{&#34;type&#34;:&#34;Point&#34;,&#34;coordinates&#34;:[109.760000,29.960000]}" id="NCID0EJVAG" xlink:type="simple">29.96°N, 109.76°E</named-content></named-content>; elev. 1822 m; 31 July 2023; Changhao Hu &amp; Mian Wei leg. (<abbrev xmlns:xlink="http://www.w3.org/1999/xlink" content-type="institution" xlink:title="Centre for Behavioral Ecology and Evolution" id="ABBRID0EOVAG" xlink:type="simple">CBEE</abbrev>, QZMS01160).</p></tp:treatment-sec><tp:treatment-sec sec-type="diagnosis" id="SECID0ETVAG"><title>Diagnosis.</title><p>For males see the diagnosis under <italic><tp:taxon-name><tp:taxon-name-part taxon-name-part-type="genus" reg="Yunohamella">Y.</tp:taxon-name-part><tp:taxon-name-part taxon-name-part-type="species" reg="varietas">varietas</tp:taxon-name-part></tp:taxon-name></italic> by <xref ref-type="bibr" rid="B11">Lee and Kim (2021)</xref>. Males of <italic><tp:taxon-name><tp:taxon-name-part taxon-name-part-type="genus" reg="Yunohamella">Y.</tp:taxon-name-part><tp:taxon-name-part taxon-name-part-type="species" reg="lyrica">lyrica</tp:taxon-name-part></tp:taxon-name></italic> are also similar to those of <italic><tp:taxon-name><tp:taxon-name-part taxon-name-part-type="genus" reg="Yunohamella">Y.</tp:taxon-name-part><tp:taxon-name-part taxon-name-part-type="species" reg="subadulta">subadulta</tp:taxon-name-part></tp:taxon-name></italic> (compare Fig. <xref ref-type="fig" rid="F7">7D–F</xref> with <xref ref-type="bibr" rid="B9">Kim 2021</xref>: fig. 77E–G) in having a sharp terminal conductor and a sperm duct curving four times, but <italic><tp:taxon-name><tp:taxon-name-part taxon-name-part-type="genus" reg="Yunohamella">Y.</tp:taxon-name-part><tp:taxon-name-part taxon-name-part-type="species" reg="lyrica">lyrica</tp:taxon-name-part></tp:taxon-name></italic> can be distinguished from <italic><tp:taxon-name><tp:taxon-name-part taxon-name-part-type="genus" reg="Yunohamella">Y.</tp:taxon-name-part><tp:taxon-name-part taxon-name-part-type="species" reg="subadulta">subadulta</tp:taxon-name-part></tp:taxon-name></italic> in having the conductor extend beyond the cymbium (vs. conductor not exceeding the cymbium in <italic><tp:taxon-name><tp:taxon-name-part taxon-name-part-type="genus" reg="Yunohamella">Y.</tp:taxon-name-part><tp:taxon-name-part taxon-name-part-type="species" reg="palmgreni">palmgreni</tp:taxon-name-part></tp:taxon-name></italic>). Females of <italic><tp:taxon-name><tp:taxon-name-part taxon-name-part-type="genus" reg="Yunohamella">Y.</tp:taxon-name-part><tp:taxon-name-part taxon-name-part-type="species" reg="lyrica">lyrica</tp:taxon-name-part></tp:taxon-name></italic> are similar to those of <italic><tp:taxon-name><tp:taxon-name-part taxon-name-part-type="genus" reg="Yunohamella">Y.</tp:taxon-name-part><tp:taxon-name-part taxon-name-part-type="species" reg="takasukai">takasukai</tp:taxon-name-part></tp:taxon-name></italic> Yoshida, 2012 (compare Fig. <xref ref-type="fig" rid="F9">9D–F</xref> with <xref ref-type="bibr" rid="B24">Yoshida 2012</xref>: figs 4, 5) in having a pair of projections on the anterlateral epigynal plate, but <italic><tp:taxon-name><tp:taxon-name-part taxon-name-part-type="genus" reg="Yunohamella">Y.</tp:taxon-name-part><tp:taxon-name-part taxon-name-part-type="species" reg="lyrica">lyrica</tp:taxon-name-part></tp:taxon-name></italic> can be distinguished from <italic><tp:taxon-name><tp:taxon-name-part taxon-name-part-type="genus" reg="Yunohamella">Y.</tp:taxon-name-part><tp:taxon-name-part taxon-name-part-type="species" reg="takasukai">takasukai</tp:taxon-name-part></tp:taxon-name></italic> by having oval, laminar projections on the anterlateral epigynal plate and long, curved copulatory ducts (vs nipple-like projections and copulatory ducts short in <italic><tp:taxon-name><tp:taxon-name-part taxon-name-part-type="genus" reg="Yunohamella">Y.</tp:taxon-name-part><tp:taxon-name-part taxon-name-part-type="species" reg="takasukai">takasukai</tp:taxon-name-part></tp:taxon-name></italic>).</p><fig id="F7" position="float" orientation="portrait"><object-id xmlns:xlink="http://www.w3.org/1999/xlink" content-type="doi" xlink:type="simple">10.3897/zookeys.1224.138987.figure7</object-id><object-id xmlns:xlink="http://www.w3.org/1999/xlink" content-type="arpha" xlink:type="simple">580E2561-07F5-5743-B801-6AEB616EDC9C</object-id><label>Figure 7.</label><caption><p><italic><tp:taxon-name><tp:taxon-name-part taxon-name-part-type="genus" reg="Yunohamella">Yunohamella</tp:taxon-name-part><tp:taxon-name-part taxon-name-part-type="species" reg="lyrica">lyrica</tp:taxon-name-part></tp:taxon-name></italic> (Walckenaer, 1841), male. <bold>A</bold> habitus, dorsal view <bold>B</bold> habitus, ventral view <bold>C</bold> habitus, lateral view <bold>D</bold> left palp, prolateral view <bold>E</bold> left palp, ventral view <bold>F</bold> left palp, retrolateral view. Scale bars: 0.5 mm (<bold>A–C</bold>); 0.2 mm (<bold>D–F</bold>). (Photos by Changhao Hu and Rui Zhong.)</p></caption><graphic xmlns:xlink="http://www.w3.org/1999/xlink" xlink:href="zookeys-1224-069_article-138987__-g007.jpg" position="float" orientation="portrait" xlink:type="simple" id="oo_1228697.jpg"><uri content-type="original_file" xlink:type="simple">https://binary.pensoft.net/fig/1228697</uri></graphic></fig></tp:treatment-sec><tp:treatment-sec sec-type="redescription" id="SECID0EO2AG"><title>Redescription.</title><p>Male, measurements: total length 2.11. Carapace 1.16 long, 0.88 wide. Abdomen 1.10 long, 0.91 wide. Eyes: <abbrev xmlns:xlink="http://www.w3.org/1999/xlink" xlink:title="anterior median eye" id="ABBRID0EU2AG" xlink:type="simple">AME</abbrev> 0.10, <abbrev xmlns:xlink="http://www.w3.org/1999/xlink" xlink:title="anterior lateral eye" id="ABBRID0EY2AG" xlink:type="simple">ALE</abbrev> 0.08, <abbrev xmlns:xlink="http://www.w3.org/1999/xlink" xlink:title="posterior median eye" id="ABBRID0E32AG" xlink:type="simple">PME</abbrev> 0.08, <abbrev xmlns:xlink="http://www.w3.org/1999/xlink" xlink:title="posterior lateral eye" id="ABBRID0EA3AG" xlink:type="simple">PLE</abbrev> 0.08, <abbrev xmlns:xlink="http://www.w3.org/1999/xlink" xlink:title="anterior median eye" id="ABBRID0EE3AG" xlink:type="simple">AME</abbrev>–<abbrev xmlns:xlink="http://www.w3.org/1999/xlink" xlink:title="anterior median eye" id="ABBRID0EI3AG" xlink:type="simple">AME</abbrev> 0.10, <abbrev xmlns:xlink="http://www.w3.org/1999/xlink" xlink:title="anterior median eye" id="ABBRID0EM3AG" xlink:type="simple">AME</abbrev>–<abbrev xmlns:xlink="http://www.w3.org/1999/xlink" xlink:title="anterior lateral eye" id="ABBRID0EQ3AG" xlink:type="simple">ALE</abbrev> 0.04, <abbrev xmlns:xlink="http://www.w3.org/1999/xlink" xlink:title="posterior median eye" id="ABBRID0EU3AG" xlink:type="simple">PME</abbrev>–<abbrev xmlns:xlink="http://www.w3.org/1999/xlink" xlink:title="posterior median eye" id="ABBRID0EY3AG" xlink:type="simple">PME</abbrev> 0.07, <abbrev xmlns:xlink="http://www.w3.org/1999/xlink" xlink:title="posterior median eye" id="ABBRID0E33AG" xlink:type="simple">PME</abbrev>–<abbrev xmlns:xlink="http://www.w3.org/1999/xlink" xlink:title="posterior lateral eye" id="ABBRID0EA4AG" xlink:type="simple">PLE</abbrev> 0.09, <abbrev xmlns:xlink="http://www.w3.org/1999/xlink" xlink:title="anterior median eye" id="ABBRID0EE4AG" xlink:type="simple">AME</abbrev>–<abbrev xmlns:xlink="http://www.w3.org/1999/xlink" xlink:title="posterior median eye" id="ABBRID0EI4AG" xlink:type="simple">PME</abbrev> 0.09, <abbrev xmlns:xlink="http://www.w3.org/1999/xlink" xlink:title="anterior lateral eye" id="ABBRID0EM4AG" xlink:type="simple">ALE</abbrev>–<abbrev xmlns:xlink="http://www.w3.org/1999/xlink" xlink:title="posterior lateral eye" id="ABBRID0EQ4AG" xlink:type="simple">PLE</abbrev> 0.00. Measurements of legs: I 7.48 (2.27, 0.43, 1.94, 2.10, 0.74), II 4.29 (1.38, 0.30, 0.98, 1.17, 0.46), III 2.71 (1.00, 0.19, 0.52, 0.60, 0.40), IV 3.87 (1.31, 0.26, 0.88, 0.95, 0.47). Leg formula: I-II-IV-III.</p><p>Carapace brownish green, with deep fovea and black radial furrow. Sternum shaped like an inverted triangle and dark brown. Chelicerae orange. Labium and endites dark brown. Legs yellow. Abdomen with long hairs; dorsum black, with a longitudinal mark composed of yellow base and white spots; venter yellow; anterior part of spinnerets black. Spinnerets brown (Fig. <xref ref-type="fig" rid="F7">7A–C</xref>).</p><p>Cymbium oval. Cymbial hood tilted at 30°, almost 1/8 length of cymbium. Subtegulum bowl-shaped. Tegulum with a narrow prolateral part and a large retrolateral part; sperm duct curving four times. Median apophysis and tegular apophysis almost as long as the width of bulb. Conductor sclerotized, with a sharp end. Embolus straight, with a rounded base (Figs <xref ref-type="fig" rid="F7">7D–F</xref>, <xref ref-type="fig" rid="F8">8A, B</xref>).</p><fig id="F8" position="float" orientation="portrait"><object-id xmlns:xlink="http://www.w3.org/1999/xlink" content-type="doi" xlink:type="simple">10.3897/zookeys.1224.138987.figure8</object-id><object-id xmlns:xlink="http://www.w3.org/1999/xlink" content-type="arpha" xlink:type="simple">00C0DD94-07AB-55C7-8729-48D2B622809A</object-id><label>Figure 8.</label><caption><p><italic><tp:taxon-name><tp:taxon-name-part taxon-name-part-type="genus" reg="Yunohamella">Yunohamella</tp:taxon-name-part><tp:taxon-name-part taxon-name-part-type="species" reg="lyrica">lyrica</tp:taxon-name-part></tp:taxon-name></italic> (Walckenaer, 1841), expanded left male palp. <bold>A</bold> prolateral view <bold>B</bold> ventral view. Scale bars: 0.2 mm. (Photos by Changhao Hu.)</p></caption><graphic xmlns:xlink="http://www.w3.org/1999/xlink" xlink:href="zookeys-1224-069_article-138987__-g008.jpg" position="float" orientation="portrait" xlink:type="simple" id="oo_1228698.jpg"><uri content-type="original_file" xlink:type="simple">https://binary.pensoft.net/fig/1228698</uri></graphic></fig><p>Female, measurements: total length 2.49. Carapace 0.91 long, 0.74 wide. Abdomen 1.40 long, 1.31 wide. Eyes: <abbrev xmlns:xlink="http://www.w3.org/1999/xlink" xlink:title="anterior median eye" id="ABBRID0EC6AG" xlink:type="simple">AME</abbrev> 0.09, <abbrev xmlns:xlink="http://www.w3.org/1999/xlink" xlink:title="anterior lateral eye" id="ABBRID0EG6AG" xlink:type="simple">ALE</abbrev> 0.07, <abbrev xmlns:xlink="http://www.w3.org/1999/xlink" xlink:title="posterior median eye" id="ABBRID0EK6AG" xlink:type="simple">PME</abbrev> 0.09, <abbrev xmlns:xlink="http://www.w3.org/1999/xlink" xlink:title="posterior lateral eye" id="ABBRID0EO6AG" xlink:type="simple">PLE</abbrev> 0.09, <abbrev xmlns:xlink="http://www.w3.org/1999/xlink" xlink:title="anterior median eye" id="ABBRID0ES6AG" xlink:type="simple">AME</abbrev>–<abbrev xmlns:xlink="http://www.w3.org/1999/xlink" xlink:title="anterior median eye" id="ABBRID0EW6AG" xlink:type="simple">AME</abbrev> 0.04, <abbrev xmlns:xlink="http://www.w3.org/1999/xlink" xlink:title="anterior median eye" id="ABBRID0E16AG" xlink:type="simple">AME</abbrev>–<abbrev xmlns:xlink="http://www.w3.org/1999/xlink" xlink:title="anterior lateral eye" id="ABBRID0E56AG" xlink:type="simple">ALE</abbrev> 0.02, <abbrev xmlns:xlink="http://www.w3.org/1999/xlink" xlink:title="posterior median eye" id="ABBRID0ECABG" xlink:type="simple">PME</abbrev>–<abbrev xmlns:xlink="http://www.w3.org/1999/xlink" xlink:title="posterior median eye" id="ABBRID0EGABG" xlink:type="simple">PME</abbrev> 0.08, <abbrev xmlns:xlink="http://www.w3.org/1999/xlink" xlink:title="posterior median eye" id="ABBRID0EKABG" xlink:type="simple">PME</abbrev>–<abbrev xmlns:xlink="http://www.w3.org/1999/xlink" xlink:title="posterior lateral eye" id="ABBRID0EOABG" xlink:type="simple">PLE</abbrev> 0.07, <abbrev xmlns:xlink="http://www.w3.org/1999/xlink" xlink:title="anterior median eye" id="ABBRID0ESABG" xlink:type="simple">AME</abbrev>–<abbrev xmlns:xlink="http://www.w3.org/1999/xlink" xlink:title="posterior median eye" id="ABBRID0EWABG" xlink:type="simple">PME</abbrev> 0.05, <abbrev xmlns:xlink="http://www.w3.org/1999/xlink" xlink:title="anterior lateral eye" id="ABBRID0E1ABG" xlink:type="simple">ALE</abbrev>–<abbrev xmlns:xlink="http://www.w3.org/1999/xlink" xlink:title="posterior lateral eye" id="ABBRID0E5ABG" xlink:type="simple">PLE</abbrev> 0.00. Measurements of legs: I 5.57 (1.73, 0.32, 1.47, 1.43, 0.62), II 3.76 (1.24, 0.33, 0.83, 0.86, 0.50), III 2.71 (0.94, 0.25, 0.51, 0.61, 0.40), IV 3.84 (1.30, 0.34, 0.84, 0.91, 0.45). Leg formula: I-IV-II-III.</p><p>Carapace dark brown. Legs yellow to orange. Abdomen black; dorsum with a longitudinal mark composed of white, red, and yellow spots; posterior part of dorsum with three inverted V-shaped marks composed of yellow spots; median band of venter black, the rest yellow; posterior part of genital groove with several white spots, posterior-lateral part of genital groove with black transverse bands. Other characters of habitus as for male (Fig. <xref ref-type="fig" rid="F9">9A–C</xref>).</p><p>Epigyne with an oval atrium, two oval sclerotized plates overhanging anterolateral epigynal plate, copulatory openings located laterally on sclerotized plates. Copulatory ducts curved into a C-shape. Spermathecae spherical. Fertilization ducts arising posteriorly from spermathecae (Fig. <xref ref-type="fig" rid="F9">9D–F</xref>).</p><fig id="F9" position="float" orientation="portrait"><object-id xmlns:xlink="http://www.w3.org/1999/xlink" content-type="doi" xlink:type="simple">10.3897/zookeys.1224.138987.figure9</object-id><object-id xmlns:xlink="http://www.w3.org/1999/xlink" content-type="arpha" xlink:type="simple">B1485635-5A15-5F26-A8E9-18CD5DF031CF</object-id><label>Figure 9.</label><caption><p><italic><tp:taxon-name><tp:taxon-name-part taxon-name-part-type="genus" reg="Yunohamella">Yunohamella</tp:taxon-name-part><tp:taxon-name-part taxon-name-part-type="species" reg="lyrica">lyrica</tp:taxon-name-part></tp:taxon-name></italic> (Walckenaer, 1841), female. <bold>A</bold> habitus, dorsal view <bold>B</bold> habitus, ventral view <bold>C</bold> habitus, lateral view <bold>D</bold> uncleared epigyne, ventral view <bold>E</bold> uncleared epigyne, ventral view <bold>F</bold> vulva, dorsal view. Scale bars: 0.5 mm (<bold>A–C</bold>); 0.1 mm (<bold>D–F</bold>). (Photos by Changhao Hu.)</p></caption><graphic xmlns:xlink="http://www.w3.org/1999/xlink" xlink:href="zookeys-1224-069_article-138987__-g009.jpg" position="float" orientation="portrait" xlink:type="simple" id="oo_1228699.jpg"><uri content-type="original_file" xlink:type="simple">https://binary.pensoft.net/fig/1228699</uri></graphic></fig></tp:treatment-sec><tp:treatment-sec sec-type="natural history" id="SECID0EWCBG"><title>Natural history.</title><p>This is one of the most widespread <italic><tp:taxon-name><tp:taxon-name-part taxon-name-part-type="genus" reg="Yunohamella">Yunohamella</tp:taxon-name-part></tp:taxon-name></italic> species. This species is found on bushes, forests, and fences, as well as inside houses (<xref ref-type="bibr" rid="B8">Kaston 1948</xref>; <xref ref-type="bibr" rid="B13">Levi 1957</xref>; <xref ref-type="bibr" rid="B6">Gao and Li 2014</xref>; <xref ref-type="bibr" rid="B10">Kim et al. 2016</xref>; <xref ref-type="bibr" rid="B11">Lee and Kim 2021</xref>).</p></tp:treatment-sec><tp:treatment-sec sec-type="comments" id="SECID0EXDBG"><title>Comments.</title><p><italic><tp:taxon-name><tp:taxon-name-part taxon-name-part-type="genus" reg="Platnickina">Platnickina</tp:taxon-name-part><tp:taxon-name-part taxon-name-part-type="species" reg="mneon">mneon</tp:taxon-name-part></tp:taxon-name></italic> was first described by <xref ref-type="bibr" rid="B3">Bösenberg and Strand (1906)</xref> based on a female specimen collected in Saga, Japan. To date, males of <italic><tp:taxon-name><tp:taxon-name-part taxon-name-part-type="genus" reg="Platnickina">P.</tp:taxon-name-part><tp:taxon-name-part taxon-name-part-type="species" reg="mneon">mneon</tp:taxon-name-part></tp:taxon-name></italic> remain unknown. <xref ref-type="bibr" rid="B4">Dupérré (2023)</xref> provided diagnostic characters and illustrations of <italic><tp:taxon-name><tp:taxon-name-part taxon-name-part-type="genus" reg="Platnickina">P.</tp:taxon-name-part><tp:taxon-name-part taxon-name-part-type="species" reg="mneon">mneon</tp:taxon-name-part></tp:taxon-name></italic> after examining the female holotype and noted that this species does not conform to the characteristics of the genus <italic><tp:taxon-name><tp:taxon-name-part taxon-name-part-type="genus" reg="Platnickina">Platnickina</tp:taxon-name-part></tp:taxon-name></italic> Koçak &amp; Kemal, 2008 (e.g. copulatory openings located on sclerotized plates in <italic><tp:taxon-name><tp:taxon-name-part taxon-name-part-type="genus" reg="Platnickina">P.</tp:taxon-name-part><tp:taxon-name-part taxon-name-part-type="species" reg="mneon">mneon</tp:taxon-name-part></tp:taxon-name></italic> vs inside the circular depression of the epigyne in <italic><tp:taxon-name><tp:taxon-name-part taxon-name-part-type="genus" reg="Platnickina">Platnickina</tp:taxon-name-part></tp:taxon-name></italic> spp.) and that it likely belongs to another genus. The holotype of <italic><tp:taxon-name><tp:taxon-name-part taxon-name-part-type="genus" reg="Platnickina">P.</tp:taxon-name-part><tp:taxon-name-part taxon-name-part-type="species" reg="mneon">mneon</tp:taxon-name-part></tp:taxon-name></italic> exhibits all the diagnostic features of <italic><tp:taxon-name><tp:taxon-name-part taxon-name-part-type="genus" reg="Yunohamella">Y.</tp:taxon-name-part><tp:taxon-name-part taxon-name-part-type="species" reg="lyrica">lyrica</tp:taxon-name-part></tp:taxon-name></italic> as provided by <xref ref-type="bibr" rid="B13">Levi (1957)</xref>, including the two sclerotized plates, copulatory openings located on the sclerotized plates, and oval spermathecae (compare Figs <xref ref-type="fig" rid="F7">7D–F</xref>, <xref ref-type="fig" rid="F9">9D–F</xref> with <xref ref-type="bibr" rid="B4">Dupérré 2023</xref>: fig. 73B, C and with <xref ref-type="bibr" rid="B13">Levi 1957</xref>: figs 329, 330). Although the types of <italic><tp:taxon-name><tp:taxon-name-part taxon-name-part-type="genus" reg="Yunohamella">Y.</tp:taxon-name-part><tp:taxon-name-part taxon-name-part-type="species" reg="lyrica">lyrica</tp:taxon-name-part></tp:taxon-name></italic> and <italic><tp:taxon-name><tp:taxon-name-part taxon-name-part-type="genus" reg="Platnickina">P.</tp:taxon-name-part><tp:taxon-name-part taxon-name-part-type="species" reg="mneon">mneon</tp:taxon-name-part></tp:taxon-name></italic> were unavailable for examination, our comparison based on specimens collected in Hubei Province, China and the illustrations and descriptions provided by <xref ref-type="bibr" rid="B13">Levi (1957)</xref> and <xref ref-type="bibr" rid="B4">Dupérré (2023)</xref> allows us to consider <italic><tp:taxon-name><tp:taxon-name-part taxon-name-part-type="genus" reg="Platnickina">P.</tp:taxon-name-part><tp:taxon-name-part taxon-name-part-type="species" reg="mneon">mneon</tp:taxon-name-part></tp:taxon-name></italic> as a junior synonym of <italic><tp:taxon-name><tp:taxon-name-part taxon-name-part-type="genus" reg="Yunohamella">Y.</tp:taxon-name-part><tp:taxon-name-part taxon-name-part-type="species" reg="lyrica">lyrica</tp:taxon-name-part></tp:taxon-name></italic>.</p><fig id="F10" position="float" orientation="portrait"><object-id xmlns:xlink="http://www.w3.org/1999/xlink" content-type="doi" xlink:type="simple">10.3897/zookeys.1224.138987.figure10</object-id><object-id xmlns:xlink="http://www.w3.org/1999/xlink" content-type="arpha" xlink:type="simple">9B54C12B-BEE0-5800-9AEC-E4E02EDA87BB</object-id><label>Figure 10.</label><caption><p>The collection locality of <italic><tp:taxon-name><tp:taxon-name-part taxon-name-part-type="genus" reg="Yunohamella">Yunohamella</tp:taxon-name-part></tp:taxon-name></italic> spp. from Hubei Province, China. Black circle represents <italic><tp:taxon-name><tp:taxon-name-part taxon-name-part-type="genus" reg="Yunohamella">Y.</tp:taxon-name-part><tp:taxon-name-part taxon-name-part-type="species" reg="gutenbergi">gutenbergi</tp:taxon-name-part></tp:taxon-name></italic> R. Zhong, J. Liu &amp; Hu, sp. nov.; green circle represents <italic><tp:taxon-name><tp:taxon-name-part taxon-name-part-type="genus" reg="Yunohamella">Y.</tp:taxon-name-part><tp:taxon-name-part taxon-name-part-type="species" reg="mohorovicici">mohorovicici</tp:taxon-name-part></tp:taxon-name></italic> R. Zhong, J. Liu &amp; Hu, sp. nov.; red circle represents <italic><tp:taxon-name><tp:taxon-name-part taxon-name-part-type="genus" reg="Yunohamella">Y.</tp:taxon-name-part><tp:taxon-name-part taxon-name-part-type="species" reg="jiugongensis">jiugongensis</tp:taxon-name-part></tp:taxon-name></italic> (Liu &amp; Zhong, 2023) comb. nov.; orange circles represent <italic><tp:taxon-name><tp:taxon-name-part taxon-name-part-type="genus" reg="Yunohamella">Y.</tp:taxon-name-part><tp:taxon-name-part taxon-name-part-type="species" reg="lyrica">lyrica</tp:taxon-name-part></tp:taxon-name></italic> (Walckenaer, 1841).</p></caption><graphic xmlns:xlink="http://www.w3.org/1999/xlink" xlink:href="zookeys-1224-069_article-138987__-g010.jpg" position="float" orientation="portrait" xlink:type="simple" id="oo_1228700.jpg"><uri content-type="original_file" xlink:type="simple">https://binary.pensoft.net/fig/1228700</uri></graphic></fig></tp:treatment-sec><tp:treatment-sec sec-type="distribution" id="SECID0E4KBG"><title>Distribution.</title><p>China (Hubei Province, new Province record; Yunnan Province), Japan, Korea, North America.</p></tp:treatment-sec><ref-list><ref id="B13"><mixed-citation xmlns:xlink="http://www.w3.org/1999/xlink" xlink:type="simple"><person-group><name name-style="western"><surname>Levi</surname><given-names>HW</given-names></name></person-group> (<year>1957</year>) <article-title>The spider genera <italic><tp:taxon-name><tp:taxon-name-part taxon-name-part-type="genus">Enoplognatha</tp:taxon-name-part></tp:taxon-name></italic>, <italic><tp:taxon-name><tp:taxon-name-part taxon-name-part-type="genus">Theridion</tp:taxon-name-part></tp:taxon-name></italic>, and <italic><tp:taxon-name><tp:taxon-name-part taxon-name-part-type="genus">Paidisca</tp:taxon-name-part></tp:taxon-name></italic> in America north of Mexico (<tp:taxon-name><tp:taxon-name-part taxon-name-part-type="order">Araneae</tp:taxon-name-part></tp:taxon-name>, <tp:taxon-name><tp:taxon-name-part taxon-name-part-type="family">Theridiidae</tp:taxon-name-part></tp:taxon-name>).</article-title><source>Bulletin of the American Museum of Natural History</source><volume>112</volume>: <fpage>1</fpage>–<lpage>124</lpage>.</mixed-citation></ref><ref id="B8"><mixed-citation xmlns:xlink="http://www.w3.org/1999/xlink" xlink:type="simple"><person-group><name name-style="western"><surname>Kaston</surname><given-names>BJ</given-names></name></person-group> (<year>1948</year>) <article-title>Spiders of Connecticut.</article-title><source>Bulletin of the Connecticut State Geological and Natural History Survey</source><volume>70</volume>: <fpage>1</fpage>–<lpage>874</lpage>.</mixed-citation></ref><ref id="B20"><mixed-citation xmlns:xlink="http://www.w3.org/1999/xlink" xlink:type="simple"><person-group><name name-style="western"><surname>Yoshida</surname><given-names>H</given-names></name></person-group> (<year>2001</year>) <article-title>A revision of the Japanese genera and species of the subfamily <tp:taxon-name><tp:taxon-name-part taxon-name-part-type="subfamily">Theridiinae</tp:taxon-name-part></tp:taxon-name> (<tp:taxon-name><tp:taxon-name-part taxon-name-part-type="order">Araneae</tp:taxon-name-part></tp:taxon-name>: <tp:taxon-name><tp:taxon-name-part taxon-name-part-type="family">Theridiidae</tp:taxon-name-part></tp:taxon-name>).</article-title><source>Acta Arachnologica</source><volume>50</volume>(<issue>2</issue>): <fpage>157</fpage>–<lpage>181</lpage>. <ext-link xlink:href="10.2476/asjaa.50.157" ext-link-type="doi" xlink:type="simple">https://doi.org/10.2476/asjaa.50.157</ext-link></mixed-citation></ref><ref id="B21"><mixed-citation xmlns:xlink="http://www.w3.org/1999/xlink" xlink:type="simple"><person-group><name name-style="western"><surname>Yoshida</surname><given-names>H</given-names></name></person-group> (<year>2003</year>) The spider family <tp:taxon-name><tp:taxon-name-part taxon-name-part-type="family">Theridiidae</tp:taxon-name-part></tp:taxon-name> (<tp:taxon-name><tp:taxon-name-part taxon-name-part-type="class">Arachnida</tp:taxon-name-part></tp:taxon-name>: <tp:taxon-name><tp:taxon-name-part taxon-name-part-type="order">Araneae</tp:taxon-name-part></tp:taxon-name>) from Japan. Arachnological Society of Japan, 224 pp.</mixed-citation></ref><ref id="B22"><mixed-citation xmlns:xlink="http://www.w3.org/1999/xlink" xlink:type="simple"><person-group><name name-style="western"><surname>Yoshida</surname><given-names>H</given-names></name></person-group> (<year>2007</year>) <article-title>A new genus of the family <tp:taxon-name><tp:taxon-name-part taxon-name-part-type="family">Theridiidae</tp:taxon-name-part></tp:taxon-name> (<tp:taxon-name><tp:taxon-name-part taxon-name-part-type="class">Arachnida</tp:taxon-name-part></tp:taxon-name>: <tp:taxon-name><tp:taxon-name-part taxon-name-part-type="order">Araneae</tp:taxon-name-part></tp:taxon-name>).</article-title><source>Acta Arachnologica</source><volume>56</volume>(<issue>2</issue>): <fpage>67</fpage>–<lpage>69</lpage>. <ext-link xlink:href="10.2476/asjaa.56.67" ext-link-type="doi" xlink:type="simple">https://doi.org/10.2476/asjaa.56.67</ext-link></mixed-citation></ref><ref id="B11"><mixed-citation xmlns:xlink="http://www.w3.org/1999/xlink" xlink:type="simple"><person-group><name name-style="western"><surname>Lee</surname><given-names>SY</given-names></name><name name-style="western"><surname>Kim</surname><given-names>ST</given-names></name></person-group> (<year>2021</year>) <article-title>A new spider of the genus <italic><tp:taxon-name><tp:taxon-name-part taxon-name-part-type="genus">Yunohamella</tp:taxon-name-part></tp:taxon-name></italic> (<tp:taxon-name><tp:taxon-name-part taxon-name-part-type="order">Araneae</tp:taxon-name-part></tp:taxon-name>: <tp:taxon-name><tp:taxon-name-part taxon-name-part-type="family">Theridiidae</tp:taxon-name-part></tp:taxon-name>) from Korea.</article-title><source>Species Diversity</source><volume>26</volume>(<issue>2</issue>): <fpage>165</fpage>–<lpage>169</lpage>. <ext-link xlink:href="10.12782/specdiv.26.165" ext-link-type="doi" xlink:type="simple">https://doi.org/10.12782/specdiv.26.165</ext-link></mixed-citation></ref><ref id="B9"><mixed-citation xmlns:xlink="http://www.w3.org/1999/xlink" xlink:type="simple"><person-group><name name-style="western"><surname>Kim</surname><given-names>ST</given-names></name></person-group> (<year>2021</year>) <article-title>Spiders V. <tp:taxon-name><tp:taxon-name-part taxon-name-part-type="phylum">Arthropoda</tp:taxon-name-part></tp:taxon-name>: <tp:taxon-name><tp:taxon-name-part taxon-name-part-type="class">Arachnida</tp:taxon-name-part></tp:taxon-name>: <tp:taxon-name><tp:taxon-name-part taxon-name-part-type="order">Araneae</tp:taxon-name-part></tp:taxon-name>: <tp:taxon-name><tp:taxon-name-part taxon-name-part-type="family">Theridiidae</tp:taxon-name-part></tp:taxon-name>, <tp:taxon-name><tp:taxon-name-part taxon-name-part-type="family">Amaurobiidae</tp:taxon-name-part></tp:taxon-name>, <tp:taxon-name><tp:taxon-name-part taxon-name-part-type="family">Eresidae</tp:taxon-name-part></tp:taxon-name>, <tp:taxon-name><tp:taxon-name-part taxon-name-part-type="family">Zoropsidae</tp:taxon-name-part></tp:taxon-name>, <tp:taxon-name><tp:taxon-name-part taxon-name-part-type="family">Anyphaenidae</tp:taxon-name-part></tp:taxon-name>.</article-title><source>Invertebrate Fauna of Korea</source><volume>21</volume>(<issue>47</issue>): <fpage>1</fpage>–<lpage>230</lpage>.</mixed-citation></ref><ref id="B4"><mixed-citation xmlns:xlink="http://www.w3.org/1999/xlink" xlink:type="simple"><person-group><name name-style="western"><surname>Dupérré</surname><given-names>N</given-names></name></person-group> (<year>2023</year>) <article-title>New light on some historical type specimens in relation to the South American spider (<tp:taxon-name><tp:taxon-name-part taxon-name-part-type="order">Araneae</tp:taxon-name-part></tp:taxon-name>) fauna.</article-title><source>New Zealand Journal of Zoology</source><volume>50</volume>(<issue>1</issue>): <fpage>118</fpage>–<lpage>277</lpage>. <ext-link xlink:href="10.1080/03014223.2022.2123835" ext-link-type="doi" xlink:type="simple">https://doi.org/10.1080/03014223.2022.2123835</ext-link></mixed-citation></ref><ref id="B24"><mixed-citation xmlns:xlink="http://www.w3.org/1999/xlink" xlink:type="simple"><person-group><name name-style="western"><surname>Yoshida</surname><given-names>H</given-names></name></person-group> (<year>2012</year>) <article-title>A new species of the genus <italic><tp:taxon-name><tp:taxon-name-part taxon-name-part-type="genus">Yunohamella</tp:taxon-name-part></tp:taxon-name></italic> (<tp:taxon-name><tp:taxon-name-part taxon-name-part-type="order">Araneae</tp:taxon-name-part></tp:taxon-name>: <tp:taxon-name><tp:taxon-name-part taxon-name-part-type="family">Theridiidae</tp:taxon-name-part></tp:taxon-name>) from Mt. Merapi, Java, Indonesia.</article-title><source>Acta Arachnologica</source><volume>61</volume>(<issue>1</issue>): <fpage>19</fpage>–<lpage>20</lpage>. <ext-link xlink:href="10.2476/asjaa.61.19" ext-link-type="doi" xlink:type="simple">https://doi.org/10.2476/asjaa.61.19</ext-link></mixed-citation></ref><ref id="B6"><mixed-citation xmlns:xlink="http://www.w3.org/1999/xlink" xlink:type="simple"><person-group><name name-style="western"><surname>Gao</surname><given-names>CX</given-names></name><name name-style="western"><surname>Li</surname><given-names>SQ</given-names></name></person-group> (<year>2014</year>) <article-title>Comb-footed spiders (<tp:taxon-name><tp:taxon-name-part taxon-name-part-type="order">Araneae</tp:taxon-name-part></tp:taxon-name>: <tp:taxon-name><tp:taxon-name-part taxon-name-part-type="family">Theridiidae</tp:taxon-name-part></tp:taxon-name>) in the tropical rainforest of Xishuangbanna, Southwest China.</article-title><source>Zoological Systematics</source><volume>39</volume>(<issue>1</issue>): <fpage>1</fpage>–<lpage>135</lpage>.</mixed-citation></ref><ref id="B10"><mixed-citation xmlns:xlink="http://www.w3.org/1999/xlink" xlink:type="simple"><person-group><name name-style="western"><surname>Kim</surname><given-names>ST</given-names></name><name name-style="western"><surname>Lee</surname><given-names>SY</given-names></name><name name-style="western"><surname>Im</surname><given-names>MS</given-names></name><name name-style="western"><surname>Yoo</surname><given-names>JS</given-names></name></person-group> (<year>2016</year>) <source>Distribution of Korean Spiders.</source><publisher-name>National Institute of Biological Resources</publisher-name>, <publisher-loc>Incheon</publisher-loc>, <size units="page">1624 pp</size>.</mixed-citation></ref><ref id="B3"><mixed-citation xmlns:xlink="http://www.w3.org/1999/xlink" xlink:type="simple"><person-group><name name-style="western"><surname>Bösenberg</surname><given-names>W</given-names></name><name name-style="western"><surname>Strand</surname><given-names>E</given-names></name></person-group> (<year>1906</year>) <article-title>Japanische Spinnen.</article-title><source>Abhandlungen der Senckenbergischen Naturforschenden Gesellschaft</source><volume>30</volume>: <fpage>93</fpage>–<lpage>422</lpage>.</mixed-citation></ref></ref-list></tp:taxon-treatment>
